# Supplementary material for: Insights from transcriptome profiling on the non-photosynthetic and stomatal signaling response of maize carbonic anhydrase mutants to low CO2
Source: BMC Genomics. 2019 Feb 15;20:138. doi: 10.1186/s12864-019-5522-7 (PMC6377783; doi:10.1186/s12864-019-5522-7)
Supplement: Supplementary file 1 — Gene ontology terms of differentially expressed genes in ca1 and ca1ca2 mutants after two days at low CO2. GO term enrichment was calculated using the R package GOStats with a p-value cutoff of 0.05. Each sheet corresponds to ontology terms for Biological Process (BP), Cellular Compartment (CC), Molecular Function (MF) or KEGG. (XLSX 33 kb) [file 12864_2019_5522_MOESM1_ESM.xlsx]

## Sheet: BP
Additional file 1: Gene ontology terms of differentially expressed genes in ca1 and ca1ca2 mutants after two days at low CO2. GO term enrichment was calculated using the R package GOStats with a p-value cutoff of 0.05. Each sheet corresponds to ontology terms for Biological Process (BP), Cellular Compartment (CC), Molecular Function (MF) or KEGG.
GOBPID	Pvalue	OddsRatio	ExpCount	Count	Size	Term
GO:0005975	3.11493e-10	2.82981	22.7379	56	1113	carbohydrate metabolic process
GO:0044710	6.88776e-09	1.92016	88.6021	137	4337	single-organism metabolic process
GO:0044723	1.55077e-08	3.32243	11.4404	34	560	single-organism carbohydrate metabolic process
GO:0044262	1.55162e-08	3.83317	8.17175	28	400	cellular carbohydrate metabolic process
GO:0034637	2.38458e-08	4.82476	4.90305	21	240	cellular carbohydrate biosynthetic process
GO:0044699	1.99307e-07	1.73614	151.484	199	7415	single-organism process
GO:0016051	2.54053e-07	3.97972	6.12881	22	300	carbohydrate biosynthetic process
GO:0030244	7.22093e-06	6.73025	1.69564	10	83	cellulose biosynthetic process
GO:0005976	7.5178e-06	3.53546	5.86323	19	287	polysaccharide metabolic process
GO:0044711	9.3715e-06	2.03783	28.6624	53	1403	single-organism biosynthetic process
GO:0030243	1.10493e-05	6.37912	1.77735	10	87	cellulose metabolic process
GO:0033692	1.30959e-05	4.35461	3.53428	14	173	cellular polysaccharide biosynthetic process
GO:0000271	1.80833e-05	4.22059	3.63643	14	178	polysaccharide biosynthetic process
GO:0044281	1.87979e-05	1.89528	35.5675	61	1741	small molecule metabolic process
GO:0009250	3.29566e-05	4.5818	2.88054	12	141	glucan biosynthetic process
GO:0044763	3.34456e-05	1.61076	82.9228	116	4059	single-organism cellular process
GO:0006073	3.75537e-05	3.71106	4.39231	15	215	cellular glucan metabolic process
GO:0044042	3.75537e-05	3.71106	4.39231	15	215	glucan metabolic process
GO:0044264	4.64108e-05	3.46141	5.00519	16	245	cellular polysaccharide metabolic process
GO:0051274	5.30516e-05	5.22019	2.12465	10	104	beta-glucan biosynthetic process
GO:0005992	6.56666e-05	7.94297	1.02147	7	50	trehalose biosynthetic process
GO:0051273	7.32364e-05	5.00593	2.20637	10	108	beta-glucan metabolic process
GO:0005991	7.47939e-05	7.76199	1.0419	7	51	trehalose metabolic process
GO:0010035	0.000103057	2.12332	17.7531	35	869	response to inorganic substance
GO:0006970	0.000122684	2.43828	10.991	25	538	response to osmotic stress
GO:0009628	0.0001275	1.83515	30.8075	52	1508	response to abiotic stimulus
GO:0009913	0.000145767	19.3874	0.286011	4	14	epidermal cell differentiation
GO:0030855	0.000145767	19.3874	0.286011	4	14	epithelial cell differentiation
GO:0009833	0.000161529	48.3504	0.122576	3	6	plant-type primary cell wall biogenesis
GO:0046351	0.000213207	6.44049	1.22576	7	60	disaccharide biosynthetic process
GO:0008544	0.00025659	16.1543	0.32687	4	16	epidermis development
GO:0072529	0.000278394	36.2607	0.143006	3	7	pyrimidine-containing compound catabolic process
GO:0005984	0.000279596	4.63497	2.12465	9	104	disaccharide metabolic process
GO:0043436	0.00028037	1.91444	22.4519	40	1099	oxoacid metabolic process
GO:1901565	0.000281088	4.18828	2.59453	10	127	organonitrogen compound catabolic process
GO:0006082	0.000290901	1.91059	22.4927	40	1101	organic acid metabolic process
GO:0019752	0.000405936	1.89109	22.1046	39	1082	carboxylic acid metabolic process
GO:0060429	0.000417689	13.8449	0.367729	4	18	epithelium development
GO:0009312	0.000424963	5.68674	1.36877	7	67	oligosaccharide biosynthetic process
GO:0009651	0.000510733	2.33199	10.0308	22	491	response to salt stress
GO:0009311	0.000588401	4.15127	2.34938	9	115	oligosaccharide metabolic process
GO:0009266	0.000599004	2.35326	9.47922	21	464	response to temperature stimulus
GO:0051262	0.000648084	24.1709	0.183864	3	9	protein tetramerization
GO:0032787	0.000745593	2.3104	9.64266	21	472	monocarboxylic acid metabolic process
GO:0009409	0.000884799	2.61327	6.49654	16	318	response to cold
GO:0009832	0.00106636	4.80257	1.59349	7	78	plant-type cell wall biogenesis
GO:0009415	0.00119531	2.73235	5.43421	14	266	response to water
GO:0046113	0.0012317	96.4375	0.0612881	2	3	nucleobase catabolic process
GO:0006212	0.0012317	96.4375	0.0612881	2	3	uracil catabolic process
GO:0006208	0.0012317	96.4375	0.0612881	2	3	pyrimidine nucleobase catabolic process
GO:1901605	0.00123869	2.72139	5.45464	14	267	alpha-amino acid metabolic process
GO:0071554	0.00153964	2.55458	6.21053	15	304	cell wall organization or biogenesis
GO:0006551	0.00162168	16.1111	0.245152	3	12	leucine metabolic process
GO:0006950	0.00178793	1.53575	46.3747	66	2270	response to stress
GO:0042546	0.00199477	3.78719	2.26766	8	111	cell wall biogenesis
GO:0046686	0.0023233	2.18213	9.17278	19	449	response to cadmium ion
GO:0009414	0.00242193	2.62485	5.22992	13	256	response to water deprivation
GO:0070981	0.00243009	48.2159	0.0817175	2	4	L-asparagine biosynthetic process
GO:0070982	0.00243009	48.2159	0.0817175	2	4	L-asparagine metabolic process
GO:0048825	0.00391954	6.91673	0.65374	4	32	cotyledon development
GO:0019860	0.00399548	32.142	0.102147	2	5	uracil metabolic process
GO:0006552	0.00399548	32.142	0.102147	2	5	leucine catabolic process
GO:0044283	0.00404498	1.92285	12.5641	23	615	small molecule biosynthetic process
GO:0016053	0.00417859	2.01866	10.3985	20	509	organic acid biosynthetic process
GO:0046394	0.00417859	2.01866	10.3985	20	509	carboxylic acid biosynthetic process
GO:0008643	0.00429552	4.22414	1.5322	6	75	carbohydrate transport
GO:0044270	0.00429552	4.22414	1.5322	6	75	cellular nitrogen compound catabolic process
GO:0042221	0.00438515	1.52887	36.8954	53	1806	response to chemical
GO:0042538	0.00481953	4.94854	1.10319	5	54	hyperosmotic salinity response
GO:1901607	0.00482791	2.98616	3.18698	9	156	alpha-amino acid biosynthetic process
GO:0050896	0.00499715	1.37745	79.981	101	3915	response to stimulus
GO:0005996	0.00526481	3.19378	2.65582	8	130	monosaccharide metabolic process
GO:0010154	0.00568257	2.27316	6.45568	14	316	fruit development
GO:0015976	0.00591246	24.1051	0.122576	2	6	carbon utilization
GO:0010101	0.00602321	6.05071	0.735457	4	36	post-embryonic root morphogenesis
GO:0010102	0.00602321	6.05071	0.735457	4	36	lateral root morphogenesis
GO:0008652	0.00629731	2.53565	4.55575	11	223	cellular amino acid biosynthetic process
GO:0009081	0.00731108	5.69412	0.776316	4	38	branched-chain amino acid metabolic process
GO:0009611	0.00767623	2.59556	4.04501	10	198	response to wounding
GO:0044712	0.00779004	2.18471	6.70083	14	328	single-organism catabolic process
GO:0051289	0.00816608	19.283	0.143006	2	7	protein homotetramerization
GO:0009083	0.00816608	19.283	0.143006	2	7	branched-chain amino acid catabolic process
GO:0010038	0.0083481	1.88354	11.0931	20	543	response to metal ion
GO:0051259	0.00976063	7.62708	0.449446	3	22	protein oligomerization
GO:1901700	0.0105861	1.62066	20.0208	31	980	response to oxygen-containing compound
GO:0044282	0.0111557	3.0371	2.43109	7	119	small molecule catabolic process
GO:0006972	0.0118809	3.90794	1.36877	5	67	hyperosmotic response
GO:0031669	0.0120021	3.34661	1.89993	6	93	cellular response to nutrient levels
GO:0031668	0.0121515	2.98347	2.47195	7	121	cellular response to extracellular stimulus
GO:0048527	0.0126151	3.84568	1.3892	5	68	lateral root development
GO:0071496	0.0126727	2.95735	2.49238	7	122	cellular response to external stimulus
GO:0001101	0.0127562	1.68606	15.465	25	757	response to acid chemical
GO:0090697	0.0133795	3.78537	1.40963	5	69	post-embryonic plant organ morphogenesis
GO:0042732	0.0136258	13.7719	0.183864	2	9	D-xylose metabolic process
GO:0015706	0.0136258	13.7719	0.183864	2	9	nitrate transport
GO:0000304	0.0136258	13.7719	0.183864	2	9	response to singlet oxygen
GO:0006528	0.0136258	13.7719	0.183864	2	9	asparagine metabolic process
GO:0006529	0.0136258	13.7719	0.183864	2	9	asparagine biosynthetic process
GO:0071669	0.0137631	2.90645	2.53324	7	124	plant-type cell wall organization or biogenesis
GO:0006520	0.0142994	1.84085	10.1738	18	498	cellular amino acid metabolic process
GO:0009793	0.0148455	2.33184	4.47403	10	219	embryo development ending in seed dormancy
GO:0045454	0.0158682	2.43391	3.86115	9	189	cell redox homeostasis
GO:0009605	0.0163745	1.61419	17.4262	27	853	response to external stimulus
GO:0010264	0.0168043	12.0497	0.204294	2	10	myo-inositol hexakisphosphate biosynthetic process
GO:0033517	0.0168043	12.0497	0.204294	2	10	myo-inositol hexakisphosphate metabolic process
GO:0000272	0.017627	4.29943	1.00104	4	49	polysaccharide catabolic process
GO:0046700	0.0176705	3.51003	1.51177	5	74	heterocycle catabolic process
GO:0048316	0.0185967	2.06943	6.02666	12	295	seed development
GO:0008152	0.0187033	1.31776	261.761	279	12813	metabolic process
GO:0006662	0.0188598	4.20571	1.02147	4	50	glycerol ether metabolic process
GO:0009630	0.0188598	4.20571	1.02147	4	50	gravitropism
GO:0042592	0.019864	1.98407	6.80298	13	333	homeostatic process
GO:0044036	0.0198697	2.96904	2.12465	6	104	cell wall macromolecule metabolic process
GO:0032958	0.0202642	10.7102	0.224723	2	11	inositol phosphate biosynthetic process
GO:0019310	0.0204294	Inf	0.0204294	1	1	inositol catabolic process
GO:0033354	0.0204294	Inf	0.0204294	1	1	chlorophyll cycle
GO:2000021	0.0204294	Inf	0.0204294	1	1	regulation of ion homeostasis
GO:2000023	0.0204294	Inf	0.0204294	1	1	regulation of lateral root development
GO:0019500	0.0204294	Inf	0.0204294	1	1	cyanide catabolic process
GO:0048480	0.0204294	Inf	0.0204294	1	1	stigma development
GO:1901332	0.0204294	Inf	0.0204294	1	1	negative regulation of lateral root development
GO:0032973	0.0204294	Inf	0.0204294	1	1	amino acid export
GO:0090698	0.0207246	2.93887	2.14508	6	105	post-embryonic plant morphogenesis
GO:0019321	0.0208561	5.57133	0.592452	3	29	pentose metabolic process
GO:0045491	0.0208561	5.57133	0.592452	3	29	xylan metabolic process
GO:0009694	0.0208561	5.57133	0.592452	3	29	jasmonic acid metabolic process
GO:0009991	0.0209848	2.65494	2.75796	7	135	response to extracellular stimulus
GO:0018904	0.0214822	4.03	1.06233	4	52	ether metabolic process
GO:0031667	0.0216042	2.90931	2.16551	6	106	response to nutrient levels
GO:1901606	0.0228729	3.94752	1.08276	4	53	alpha-amino acid catabolic process
GO:0009739	0.0239118	3.22808	1.63435	5	80	response to gibberellin
GO:0045493	0.0239927	9.63864	0.245152	2	12	xylan catabolic process
GO:0043562	0.0239927	9.63864	0.245152	2	12	cellular response to nitrogen levels
GO:0000103	0.0239927	9.63864	0.245152	2	12	sulfate assimilation
GO:0009861	0.0239927	9.63864	0.245152	2	12	jasmonic acid and ethylene-dependent systemic resistance
GO:0010383	0.0258155	3.79227	1.12361	4	55	cell wall polysaccharide metabolic process
GO:0009063	0.027368	3.71912	1.14404	4	56	cellular amino acid catabolic process
GO:0009629	0.027368	3.71912	1.14404	4	56	response to gravity
GO:0006535	0.0279775	8.76188	0.265582	2	13	cysteine biosynthetic process from serine
GO:0072330	0.0281281	2.08866	4.96434	10	243	monocarboxylic acid biosynthetic process
GO:0016052	0.0284147	2.31296	3.59557	8	176	carbohydrate catabolic process
GO:0048528	0.0287732	3.06391	1.71607	5	84	post-embryonic root development
GO:0090696	0.0295587	2.69253	2.32895	6	114	post-embryonic plant organ development
GO:0051260	0.0322065	8.03125	0.286011	2	14	protein homooligomerization
GO:0007602	0.0322065	8.03125	0.286011	2	14	phototransduction
GO:0006206	0.0322065	8.03125	0.286011	2	14	pyrimidine nucleobase metabolic process
GO:0009585	0.0322065	8.03125	0.286011	2	14	red, far-red light phototransduction
GO:0009606	0.0323546	3.51564	1.20533	4	59	tropism
GO:0019725	0.0356096	2.00151	5.16863	10	253	cellular homeostasis
GO:0009072	0.0356724	2.88068	1.81821	5	89	aromatic amino acid family metabolic process
GO:0031408	0.0366683	7.41302	0.30644	2	15	oxylipin biosynthetic process
GO:0010167	0.0366683	7.41302	0.30644	2	15	response to nitrate
GO:0006081	0.0378389	3.3332	1.26662	4	62	cellular aldehyde metabolic process
GO:0009073	0.0378389	3.3332	1.26662	4	62	aromatic amino acid family biosynthetic process
GO:0072527	0.0378389	3.3332	1.26662	4	62	pyrimidine-containing compound metabolic process
GO:0046440	0.0404425	48.0822	0.0408587	1	2	L-lysine metabolic process
GO:0010201	0.0404425	48.0822	0.0408587	1	2	response to continuous far red light stimulus by the high-irradiance response system
GO:0010203	0.0404425	48.0822	0.0408587	1	2	response to very low fluence red light stimulus
GO:0019477	0.0404425	48.0822	0.0408587	1	2	L-lysine catabolic process
GO:0045490	0.0404425	48.0822	0.0408587	1	2	pectin catabolic process
GO:0042754	0.0404425	48.0822	0.0408587	1	2	negative regulation of circadian rhythm
GO:0097577	0.0404425	48.0822	0.0408587	1	2	sequestering of iron ion
GO:0015708	0.0404425	48.0822	0.0408587	1	2	silicate transport
GO:0015801	0.0404425	48.0822	0.0408587	1	2	aromatic amino acid transport
GO:0071291	0.0404425	48.0822	0.0408587	1	2	cellular response to selenium ion
GO:0045980	0.0404425	48.0822	0.0408587	1	2	negative regulation of nucleotide metabolic process
GO:0009413	0.0404425	48.0822	0.0408587	1	2	response to flooding
GO:0010098	0.0404425	48.0822	0.0408587	1	2	suspensor development
GO:0010037	0.0404425	48.0822	0.0408587	1	2	response to carbon dioxide
GO:0006880	0.0404425	48.0822	0.0408587	1	2	intracellular sequestering of iron ion
GO:0006554	0.0404425	48.0822	0.0408587	1	2	lysine catabolic process
GO:0043393	0.0404425	48.0822	0.0408587	1	2	regulation of protein binding
GO:0043496	0.0404425	48.0822	0.0408587	1	2	regulation of protein homodimerization activity
GO:0010015	0.0413449	2.27791	3.18698	7	156	root morphogenesis
GO:0052482	0.0413516	6.88312	0.32687	2	16	defense response by cell wall thickening
GO:0046219	0.0413516	6.88312	0.32687	2	16	indolalkylamine biosynthetic process
GO:0052544	0.0413516	6.88312	0.32687	2	16	defense response by callose deposition in cell wall
GO:0000162	0.0413516	6.88312	0.32687	2	16	tryptophan biosynthetic process
GO:0016054	0.043511	2.71804	1.92036	5	94	organic acid catabolic process
GO:0046395	0.043511	2.71804	1.92036	5	94	carboxylic acid catabolic process
GO:0019344	0.0462456	6.42386	0.347299	2	17	cysteine biosynthetic process
GO:1901136	0.0479125	3.91245	0.817175	3	40	carbohydrate derivative catabolic process
GO:0055114	0.0493346	1.31047	40.5114	51	1983	oxidation-reduction process

## Sheet: CC
GOCCID	Pvalue	OddsRatio	ExpCount	Count	Size	Term
GO:0016020	0.00145145	1.48605	105.688	129	5494	membrane
GO:0071944	0.00191555	1.5525	49.8621	69	2592	cell periphery
GO:0005886	0.00202303	1.58988	41.167	59	2140	plasma membrane
GO:0048046	0.00253229	2.35595	7.23308	16	376	apoplast
GO:0031224	0.00507237	1.56261	34.1263	49	1774	intrinsic component of membrane
GO:0016021	0.00647955	1.55095	32.8374	47	1707	integral component of membrane
GO:0009532	0.00658866	1.88078	12.4078	22	645	plastid stroma
GO:0005773	0.00894286	1.71934	16.6784	27	867	vacuole
GO:0009570	0.00991017	1.83358	12.1	21	629	chloroplast stroma
GO:0009705	0.0131464	3.80702	1.40429	5	73	plant-type vacuole membrane
GO:0005576	0.0131553	1.83688	10.8881	19	566	extracellular region
GO:0000325	0.0186539	3.0202	2.09682	6	109	plant-type vacuole
GO:0043033	0.0192369	Inf	0.0192369	1	1	isoamylase complex
GO:0010368	0.0192369	Inf	0.0192369	1	1	chloroplast isoamylase complex
GO:0042170	0.0238933	3.23279	1.63514	5	85	plastid membrane
GO:0009986	0.0249987	9.33891	0.25008	2	13	cell surface
GO:0009536	0.0323461	1.35653	43.36	55	2254	plastid
GO:0044435	0.0331239	1.46867	22.9304	32	1192	plastid part
GO:0009505	0.0331538	2.1278	4.40525	9	229	plant-type cell wall
GO:0009514	0.0381053	51.1917	0.0384738	1	2	glyoxysome
GO:0044434	0.0431823	1.43925	22.5841	31	1174	chloroplast part
GO:0044444	0.0458022	1.25632	116.537	130	6058	cytoplasmic part

## Sheet: MF
GOMFID	Pvalue	OddsRatio	ExpCount	Count	Size	Term
GO:0003824	1.14204e-09	1.84167	219.382	280	11490	catalytic activity
GO:0046527	3.24002e-08	6.85122	2.50122	15	131	glucosyltransferase activity
GO:0016758	5.27028e-08	3.24917	10.8068	32	566	transferase activity, transferring hexosyl groups
GO:0035251	6.60693e-08	7.05065	2.2721	14	119	UDP-glucosyltransferase activity
GO:0016757	7.7858e-08	2.91044	13.9381	37	730	transferase activity, transferring glycosyl groups
GO:0008194	1.40443e-06	4.39717	4.23871	17	222	UDP-glycosyltransferase activity
GO:0016760	7.9737e-06	9.08801	1.03104	8	54	cellulose synthase (UDP-forming) activity
GO:0016759	7.9737e-06	9.08801	1.03104	8	54	cellulose synthase activity
GO:0016798	0.00023679	2.41217	10.1004	23	529	hydrolase activity, acting on glycosyl bonds
GO:0009055	0.000308509	2.23391	12.3152	26	645	electron carrier activity
GO:0008184	0.000363706	Inf	0.0381866	2	2	glycogen phosphorylase activity
GO:0016835	0.000539003	3.8167	2.80671	10	147	carbon-oxygen lyase activity
GO:0004553	0.00100276	2.29505	9.16478	20	480	hydrolase activity, hydrolyzing O-glycosyl compounds
GO:0005366	0.0010773	103.233	0.0572799	2	3	myo-inositol:proton symporter activity
GO:0004645	0.0010773	103.233	0.0572799	2	3	phosphorylase activity
GO:0005506	0.00138074	2.2306	9.41299	20	493	iron ion binding
GO:0016491	0.00170876	1.56878	39.2749	58	2057	oxidoreductase activity
GO:0003682	0.00185414	2.27742	8.28649	18	434	chromatin binding
GO:0016829	0.00190423	2.33407	7.63732	17	400	lyase activity
GO:0015562	0.00215086	14.1044	0.267306	3	14	efflux transmembrane transporter activity
GO:0015035	0.00354861	3.41459	2.48213	8	130	protein disulfide oxidoreductase activity
GO:0016836	0.00543378	3.99445	1.60384	6	84	hydro-lyase activity
GO:0015036	0.0065401	3.0611	2.74943	8	144	disulfide oxidoreductase activity
GO:0008509	0.00681014	3.03861	2.76853	8	145	anion transmembrane transporter activity
GO:0016846	0.00812754	8.16267	0.420052	3	22	carbon-sulfur lyase activity
GO:0050897	0.00908316	4.18078	1.27925	5	67	cobalt ion binding
GO:0005365	0.0094366	17.2016	0.152746	2	8	myo-inositol transmembrane transporter activity
GO:0015112	0.0094366	17.2016	0.152746	2	8	nitrate transmembrane transporter activity
GO:0022891	0.0104214	1.73303	14.3773	24	753	substrate-specific transmembrane transporter activity
GO:0004497	0.0111229	2.3224	4.92607	11	258	monooxygenase activity
GO:0016701	0.011515	3.92668	1.35562	5	71	oxidoreductase activity, acting on single donors with incorporation of molecular oxygen
GO:0004066	0.0119805	14.7435	0.17184	2	9	asparagine synthase (glutamine-hydrolyzing) activity
GO:0004089	0.0119805	14.7435	0.17184	2	9	carbonate dehydratase activity
GO:0016740	0.0120661	1.30618	86.6072	106	4536	transferase activity
GO:0015166	0.014788	12.9	0.190933	2	10	polyol transmembrane transporter activity
GO:0004834	0.014788	12.9	0.190933	2	10	tryptophan synthase activity
GO:0022857	0.0159788	1.59818	18.1577	28	951	transmembrane transporter activity
GO:0016667	0.016159	2.58277	3.22677	8	169	oxidoreductase activity, acting on a sulfur group of donors
GO:0005216	0.0176327	3.50087	1.50837	5	79	ion channel activity
GO:0015665	0.0178481	11.4661	0.210026	2	11	alcohol transmembrane transporter activity
GO:0022892	0.0183986	1.62251	15.9429	25	835	substrate-specific transporter activity
GO:0009671	0.0190933	Inf	0.0190933	1	1	nitrate:proton symporter activity
GO:0001716	0.0190933	Inf	0.0190933	1	1	L-amino-acid oxidase activity
GO:0090415	0.0190933	Inf	0.0190933	1	1	7-hydroxymethyl chlorophyll a reductase activity
GO:0031210	0.0190933	Inf	0.0190933	1	1	phosphatidylcholine binding
GO:0034639	0.0190933	Inf	0.0190933	1	1	L-amino acid efflux transmembrane transporter activity
GO:0050997	0.0190933	Inf	0.0190933	1	1	quaternary ammonium group binding
GO:0034074	0.0190933	Inf	0.0190933	1	1	marneral synthase activity
GO:0003868	0.0190933	Inf	0.0190933	1	1	4-hydroxyphenylpyruvate dioxygenase activity
GO:0004300	0.0190933	Inf	0.0190933	1	1	enoyl-CoA hydratase activity
GO:0004485	0.0190933	Inf	0.0190933	1	1	methylcrotonoyl-CoA carboxylase activity
GO:0004474	0.0190933	Inf	0.0190933	1	1	malate synthase activity
GO:0046537	0.0190933	Inf	0.0190933	1	1	2,3-bisphosphoglycerate-independent phosphoglycerate mutase activity
GO:0052731	0.0190933	Inf	0.0190933	1	1	phosphocholine phosphatase activity
GO:0052732	0.0190933	Inf	0.0190933	1	1	phosphoethanolamine phosphatase activity
GO:0050113	0.0190933	Inf	0.0190933	1	1	inositol oxygenase activity
GO:0008734	0.0190933	Inf	0.0190933	1	1	L-aspartate oxidase activity
GO:0015922	0.0190933	Inf	0.0190933	1	1	aspartate oxidase activity
GO:0052694	0.0190933	Inf	0.0190933	1	1	jasmonoyl-isoleucine-12-hydroxylase activity
GO:0010177	0.0190933	Inf	0.0190933	1	1	2-(2'-methylthio)ethylmalate synthase activity
GO:0018826	0.0190933	Inf	0.0190933	1	1	methionine gamma-lyase activity
GO:0072585	0.0190933	Inf	0.0190933	1	1	xanthosine nucleotidase activity
GO:0016508	0.0190933	Inf	0.0190933	1	1	long-chain-enoyl-CoA hydratase activity
GO:0015173	0.0190933	Inf	0.0190933	1	1	aromatic amino acid transmembrane transporter activity
GO:0017113	0.0190933	Inf	0.0190933	1	1	dihydropyrimidine dehydrogenase (NADP+) activity
GO:0050017	0.0190933	Inf	0.0190933	1	1	L-3-cyanoalanine synthase activity
GO:0004053	0.0190933	Inf	0.0190933	1	1	arginase activity
GO:0015103	0.0207961	4.05835	1.05013	4	55	inorganic anion transmembrane transporter activity
GO:0016165	0.0211503	10.319	0.22912	2	12	linoleate 13S-lipoxygenase activity
GO:0043169	0.0217068	1.28438	77.3088	94	4049	cation binding
GO:0016810	0.022378	3.27854	1.60384	5	84	hydrolase activity, acting on carbon-nitrogen (but not peptide) bonds
GO:0051087	0.024688	5.16706	0.630079	3	33	chaperone binding
GO:0016702	0.0261654	3.76251	1.1265	4	59	oxidoreductase activity, acting on single donors with incorporation of molecular oxygen, incorporation of two atoms of oxygen
GO:0005342	0.0261654	3.76251	1.1265	4	59	organic acid transmembrane transporter activity
GO:0046943	0.0261654	3.76251	1.1265	4	59	carboxylic acid transmembrane transporter activity
GO:0016746	0.0277871	1.83484	7.86644	14	412	transferase activity, transferring acyl groups
GO:0020037	0.0285467	1.68963	10.9786	18	575	heme binding
GO:0022838	0.0290768	3.04627	1.7184	5	90	substrate-specific channel activity
GO:0022803	0.0290768	3.04627	1.7184	5	90	passive transmembrane transporter activity
GO:0015267	0.0290768	3.04627	1.7184	5	90	channel activity
GO:0016705	0.0298696	1.70807	10.2531	17	537	oxidoreductase activity, acting on paired donors, with incorporation or reduction of molecular oxygen
GO:0015171	0.0309897	4.69668	0.687359	3	36	amino acid transmembrane transporter activity
GO:0015294	0.0309897	4.69668	0.687359	3	36	solute:cation symporter activity
GO:0004806	0.0322934	3.50677	1.20288	4	63	triglyceride lipase activity
GO:0046872	0.0340714	1.25603	76.946	92	4030	metal ion binding
GO:0010333	0.0356144	4.42789	0.725545	3	38	terpene synthase activity
GO:0046906	0.0358955	1.64121	11.2841	18	591	tetrapyrrole binding
GO:0000287	0.0363074	2.3424	3.09311	7	162	magnesium ion binding
GO:0047623	0.0378229	51.4941	0.0381866	1	2	adenosine-phosphate deaminase activity
GO:0051669	0.0378229	51.4941	0.0381866	1	2	fructan beta-fructosidase activity
GO:0003876	0.0378229	51.4941	0.0381866	1	2	AMP deaminase activity
GO:0050306	0.0378229	51.4941	0.0381866	1	2	sucrose 1F-fructosyltransferase activity
GO:0004335	0.0378229	51.4941	0.0381866	1	2	galactokinase activity
GO:0016210	0.0378229	51.4941	0.0381866	1	2	naringenin-chalcone synthase activity
GO:0004152	0.0378229	51.4941	0.0381866	1	2	dihydroorotate dehydrogenase activity
GO:0004158	0.0378229	51.4941	0.0381866	1	2	dihydroorotate oxidase activity
GO:0070405	0.0378229	51.4941	0.0381866	1	2	ammonium ion binding
GO:0047130	0.0378229	51.4941	0.0381866	1	2	saccharopine dehydrogenase (NADP+, L-lysine-forming) activity
GO:0008843	0.0378229	51.4941	0.0381866	1	2	endochitinase activity
GO:0050738	0.0378229	51.4941	0.0381866	1	2	fructosyltransferase activity
GO:0004753	0.0378229	51.4941	0.0381866	1	2	saccharopine dehydrogenase activity
GO:0010296	0.0378229	51.4941	0.0381866	1	2	prenylcysteine methylesterase activity
GO:0015115	0.0378229	51.4941	0.0381866	1	2	silicate transmembrane transporter activity
GO:0031386	0.0378229	51.4941	0.0381866	1	2	protein tag
GO:0051723	0.0378229	51.4941	0.0381866	1	2	protein methylesterase activity
GO:0004614	0.0378229	51.4941	0.0381866	1	2	phosphoglucomutase activity
GO:0004067	0.0378229	51.4941	0.0381866	1	2	asparaginase activity
GO:0004076	0.0378229	51.4941	0.0381866	1	2	biotin synthase activity
GO:0015293	0.0380525	4.30469	0.744638	3	39	symporter activity
GO:1901618	0.0409408	6.87778	0.324586	2	17	organic hydroxy compound transmembrane transporter activity
GO:0016298	0.0492283	2.61379	1.9857	5	104	lipase activity

## Sheet: KEGG
KEGGID	Pvalue	OddsRatio	ExpCount	Count	Size	Term
500	0.0019448	2.4552	8.80539	18	268	Starch and sucrose metabolism
250	0.00998577	4.29985	1.34709	5	41	Alanine, aspartate and glutamate metabolism
910	0.0260057	5.36235	0.657119	3	20	Nitrogen metabolism
