# Supplementary material for: Insights from transcriptome profiling on the non-photosynthetic and stomatal signaling response of maize carbonic anhydrase mutants to low CO2
Source: BMC Genomics. 2019 Feb 15;20:138. doi: 10.1186/s12864-019-5522-7 (PMC6377783; doi:10.1186/s12864-019-5522-7)
Supplement: Supplementary file 4 — Differentially expressed genes involved in cell wall and carbohydrate metabolism, and genes encoding aquaporins. The average counts-per-million (CPM), normalized by edgeR, for wild-type plants is given for each gene and CO2 condition. The log-fold change (logFC) and false-discovery rate (FDR) are given for differential expression between mutant and wild-type at each CO2 condition. (XLSX 19 kb) [file 12864_2019_5522_MOESM4_ESM.xlsx]

## Sheet: Cell wall genes
Additional file 4: Differentially expressed genes involved in cell wall and carbohydrate metabolism, and genes encoding aquaporins. The average counts-per-million (CPM), normalized by edgeR, for wild-type plants is given for each gene and CO2 condition. The log-fold change (logFC) and false-discovery rate (FDR) are given for differential expression between mutant and wild-type at each CO2 conditi…
Gene_ID	Description	ca1_WT_High_CPM	ca1_High_logFC	ca1_High_FDR	ca1_WT_Low1_CPM	ca1_Low1_logFC	ca1_Low1_FDR	ca1_WT_Low2_CPM	ca1_Low2_logFC	ca1_Low2_FDR	ca1ca2_WT_High_CPM	ca1ca2_High_logFC	ca1ca2_High_FDR	ca1ca2_WT_Low1_CPM	ca1ca2_Low1_logFC	ca1ca2_Low1_FDR	ca1ca2_WT_Low2_CPM	ca1ca2_Low2_logFC	ca1ca2_Low2_FDR
GRMZM2G018241	cellulose synthase	6.34575	-0.373902	1	19.206	-1.17132	0.197932	6.64201	-1.98316	0.00189889	4.61025	0.268709	1	13.8962	-1.58928	0.00136416	7.76629	-2.02574	0.00018645
GRMZM2G027723	cellulose synthase	25.0354	-0.331386	1	97.7164	-1.16163	0.37322	43.7212	-1.65891	0.0098724	19.618	0.0517252	1	72.6869	-1.84675	0.000759381	49.9738	-2.07583	0.000207766
GRMZM2G095968	expansin-like A1	9.05474	0.916549	0.704042	4.65771	0.953522	0.301673	24.2305	0.898608	0.0354277	10.0413	-0.0443014	1	3.11435	0.733683	0.469534	9.02723	2.2965	0.00313586
GRMZM2G112336	cellulose synthase	17.2163	-0.0888034	1	45.1359	-0.798298	0.368542	23.0331	-1.36416	0.00329061	17.3194	0.0926921	1	37.796	-1.26938	0.0045446	29.5252	-1.546	0.00076584
GRMZM2G130375	beta galactosidase	14.5216	-1.32345	0.00440781	15.5685	-0.983623	0.0565875	5.27671	-0.874913	0.0252113	11.1756	-0.623344	0.607588	13.7932	-1.08251	0.00168548	7.77702	-1.1287	0.000953947
GRMZM2G147422	endoglucanase	15.4662	-0.349196	1	28.7852	-0.587018	0.606217	28.2931	-1.19928	0.00241777	11.6196	-0.0939212	1	26.6262	-1.17011	0.00253001	27.2693	-1.57747	0.00015538
GRMZM2G147849	endoglucanase	22.0293	-0.179341	1	34.3889	-0.508935	0.788959	18.522	-1.47914	0.000743303	21.3136	0.0921913	1	34.5444	-0.721718	0.0286916	24.7437	-1.53156	0.000119086
GRMZM2G178025	endoglucanase	7.94044	-0.495286	1	21.2162	-1.04794	0.438586	7.51796	-1.37457	0.0270639	6.61409	0.057383	1	19.1654	-1.97261	0.000159034	11.3719	-2.18867	6.05152e-05
GRMZM2G424832	cellulose synthase	35.8336	-0.345516	1	114.696	-0.876292	0.298651	41.5924	-1.68795	0.000963955	28.2755	0.42349	1	91.3393	-1.55841	0.00332863	53.0446	-1.77615	0.000952889
GRMZM5G826714	brittle stalk like	14.1287	-0.287306	1	48.1696	-1.16406	0.221317	27.7827	-1.52673	0.00704605	10.952	0.0766824	1	35.6369	-1.79659	0.000416088	28.4612	-1.74381	0.000278904
GRMZM5G845736	beta galactosidase	2.13088	0.187143	1	11.9675	-0.161009	1	0.733739	-3.09729	0.0137657	2.7775	0.0877919	1	9.74174	-0.0596431	0.97331	4.16581	-3.82231	0.00806751
GRMZM5G882852	beta galactosidase	2.0368	0.339509	1	10.9932	-0.145763	1	0.904971	-6.91312	0.00893416	2.94196	-0.0676581	1	8.68634	0.0779554	0.965466	3.32844	-3.65655	0.0139125

## Sheet: Carbohydrate metabolism genes
Gene	Description	ca1_WT_High_CPM	ca1_High_logFC	ca1_High_FDR	ca1_WT_Low1_CPM	ca1_Low1_logFC	ca1_Low1_FDR	ca1_WT_Low2_CPM	ca1_Low2_logFC	ca1_Low2_FDR	ca1ca2_WT_High_CPM	ca1ca2_High_logFC	ca1ca2_High_FDR	ca1ca2_WT_Low1_CPM	ca1ca2_Low1_logFC	ca1ca2_Low1_FDR	ca1ca2_WT_Low2_CPM	ca1ca2_Low2_logFC	ca1ca2_Low2_FDR
GRMZM2G008263	granule bound starch synthase	330.448	-0.163742	1	483.123	-0.00716763	1	110.696	-2.45244	2.39497e-05	320.4	-0.343172	1	600.961	-0.416044	0.540803	194.867	-1.49698	0.00918754
GRMZM2G008507	sucrose phosphate synthase	95.8533	0.0272444	1	128.607	-0.193427	1	75.233	-1.0993	0.000937297	97.7251	0.00453872	1	112.521	-0.565464	0.137364	96.9944	-1.03143	0.00176235
GRMZM2G074158	alpha-glucan phosphorylase	16.5209	-0.110623	1	45.8341	-0.473967	0.855849	27.1615	-1.60455	1.2945e-05	20.6605	-0.230595	1	48.2705	-0.989053	0.0109108	33.648	-1.29474	0.00131797
GRMZM2G077546	sugar transporter	24.2092	0.14701	1	15.5171	0.0752132	1	8.71566	-1.31006	0.00789013	52.5862	-0.255717	1	23.3496	-0.139945	0.848162	17.9312	-1.01966	0.0421578
GRMZM2G087901	sucrose transporter	78.7205	-0.0598671	1	18.7021	0.292887	1	13.0586	1.42335	0.00120907	77.4518	-0.398941	1	17.6836	0.356137	0.595119	10.1275	1.16212	0.030388
GRMZM2G089713	sucrose synthase	26.8213	-0.107633	1	23.8311	-0.0630958	1	123.904	1.67707	0.000933481	22.2208	0.00669242	1	26.3327	-0.0370018	0.955978	38.6519	2.87784	2.04777e-06
GRMZM2G138060	sugary1	9.94773	-0.100036	1	18.733	-0.18213	1	4.80726	-1.07937	0.0162784	10.9224	-0.103305	1	23.2643	-0.679354	0.202576	7.99885	-1.04197	0.0477845
GRMZM2G157675	SWEET transporter	0.211418	-0.503152	1	0.457692	1.3974	0.435185	3.10376	2.37138	0.000453602	0.477584	-0.0341526	1	0.510484	1.01043	0.267771	0.727689	3.20324	9.88241e-05
GRMZM5G803981	beta amylase	69.384	0.231524	1	51.2801	0.412825	1	10.3654	-1.30678	0.000453602	85.6101	0.119146	1	56.2651	0.381054	0.660411	30.0096	-1.70226	0.0155026

## Sheet: Aquaporins
Gene	Description	ca1_WT_High_CPM	ca1_High_logFC	ca1_High_FDR	ca1_WT_Low1_CPM	ca1_Low1_logFC	ca1_Low1_FDR	ca1_WT_Low2_CPM	ca1_Low2_logFC	ca1_Low2_FDR	ca1ca2_WT_High_CPM	ca1ca2_High_logFC	ca1ca2_High_FDR	ca1ca2_WT_Low1_CPM	ca1ca2_Low1_logFC	ca1ca2_Low1_FDR	ca1ca2_WT_Low2_CPM	ca1ca2_Low2_logFC	ca1ca2_Low2_FDR
AC209208.3_FG002	ZmPIP1-2	38.2149	-0.064128	1	59.1843	-0.292452	1	190.252	-0.346422	0.430178	39.2119	-0.140986	1	57.0188	0.225651	0.646591	96.3611	0.728113	0.0377892
GRMZM2G014914	ZmPIP2-1	290.933	-0.167141	1	322.224	0.0641549	1	573.533	-0.252051	0.59949	283.548	-0.363837	1	317.125	0.11134	0.858966	461.704	0.348847	0.45417
GRMZM2G047368	ZmPIP2-6	23.4056	-0.322727	1	42.3053	-0.201375	1	31.5109	-0.160955	0.880754	23.5075	-0.749199	0.900219	54.8947	-0.159092	0.823837	45.6349	-0.0579042	0.937085
GRMZM2G081192	ZmPIP2-3	22.5923	0.219568	1	36.8815	0.398954	1	43.0769	-0.356312	0.522775	16.5561	-0.110147	1	28.4255	0.281669	0.616099	30.2426	0.604132	0.173612
GRMZM2G081843	ZmPIP1-5	64.2405	0.197272	1	78.3445	0.17864	1	76.7928	-1.1012	0.00242236	62.7317	-0.2691	1	76.9125	0.311493	0.596124	58.2458	0.683263	0.149144
GRMZM2G092125	ZmPIP2-2	170.22	-0.194191	1	153.445	0.0250138	1	102.371	0.062814	0.924388	150.677	-0.226815	1	181.828	-0.276664	0.570567	102.763	0.0629907	0.91511
GRMZM2G136032	ZmPIP1-6	2.04655	-0.090627	1	4.98366	0.809921	0.587745	1.02841	-1.82852	0.014951	0.854798	-0.604634	1	5.13801	0.454696	0.505218	2.44355	-0.672403	0.312807
GRMZM2G154628	ZmPIP2-4	17.5312	0.175297	1	34.2981	-0.212214	1	57.3995	-0.26562	0.613761	16.7841	-0.395084	1	34.3539	-0.0856007	0.906625	38.8058	0.552204	0.25127
GRMZM2G174807	ZmPIP1-1	913.886	0.0420925	1	624.867	0.313924	1	1083.51	-0.00789281	0.990486	991.54	-0.215567	1	581.143	0.256761	0.640498	797.943	0.650321	0.101295
GRMZM2G178693	ZmPIP2-5	40.2478	-0.53182	1	50.6294	-0.0768524	1	4.26946	-1.60387	0.0705569	36.809	-0.410995	1	62.0453	0.351187	0.743664	28.0632	-2.2878	0.00822093
GRMZM2G392975	ZmPIP1-3	141.299	-0.307058	1	116.055	-0.166386	1	116.548	-0.211541	0.684704	129.751	-0.420374	1	107.026	-0.126487	0.825706	121.206	0.122323	0.820404
