# Supplementary material for: Insights from transcriptome profiling on the non-photosynthetic and stomatal signaling response of maize carbonic anhydrase mutants to low CO2
Source: BMC Genomics. 2019 Feb 15;20:138. doi: 10.1186/s12864-019-5522-7 (PMC6377783; doi:10.1186/s12864-019-5522-7)
Supplement: Supplementary file 6 — Gene IDs for Fig. 3. The average counts-per-million (CPM), normalized by edgeR, for wild-type plants is given for each gene and CO2 condition. The log-fold change (logFC) and false-discovery rate (FDR) are given for differential expression between mutant and wild-type at each CO2 condition. (XLSX 13 kb) [file 12864_2019_5522_MOESM6_ESM.xlsx]

## Sheet: Sheet 1
Additional file 6: Gene IDs for Figure 3. The average counts-per-million (CPM), normalized by edgeR, for wild-type plants is given for each gene and CO2 condition. The log-fold change (logFC) and false-discovery rate (FDR) are given for differential expression between mutant and wild-type at each CO2 condition.
Gene_ID	Description	ca1_WT_High_CPM	ca1_High_logFC	ca1_High_FDR	ca1_WT_Low1_CPM	ca1_Low1_logFC	ca1_Low1_FDR	ca1_WT_Low2_CPM	ca1_Low2_logFC	ca1_Low2_FDR	ca1ca2_WT_High_CPM	ca1ca2_High_logFC	ca1ca2_High_FDR	ca1ca2_WT_Low1_CPM	ca1ca2_Low1_logFC	ca1ca2_Low1_FDR	ca1ca2_WT_Low2_CPM	ca1ca2_Low2_logFC	ca1ca2_Low2_FDR
GRMZM2G053669	asparagine synthetase	0.616783	1.93379	1	0.293461	3.41225	0.562082	2.84922	4.40366	0.00554275	5.45233	-2.21663	1	0.547967	2.43059	0.2397	0.0730328	10.9564	5.73962e-05
GRMZM2G094712	aspartate aminotransferase	15.9666	0.137183	1	18.9456	-0.0839484	1	109.727	1.09189	0.0379727	17.5909	-0.318638	1	22.7825	0.0321263	0.972369	36.0863	2.77524	6.1695e-05
GRMZM2G078472	asparagine synthetase	0.232216	0.168456	1	0.164915	1.47612	1	0.397925	2.76345	0.0101879	0.485396	-0.64079	1	0.134293	1.86119	0.480708	0.146977	6.00148	0.000660983
GRMZM2G134888	amino acid transporter	0.755192	1.39267	1	1.6256	0.921338	1	4.02238	2.55121	0.00648181	3.6694	-2.5883	0.761396	8.07215	0.332795	0.838054	0.812458	4.92214	0.00104282
GRMZM2G024104	glutamine synthetase	4.93706	0.358355	1	13.1976	0.719886	1	4.67977	1.80908	0.0264361	4.14113	0.174806	1	27.0262	0.859258	0.411045	3.08376	3.33173	0.00233402
GRMZM2G173967	amino acid transporter	3.41512	0.0112411	1	3.71624	-0.0228089	1	21.4161	1.05425	0.0251838	2.35525	0.45584	1	3.45213	0.159158	0.835914	8.61306	1.26317	0.00658224
GRMZM2G531230	asparaginase	68.7698	-0.438753	1	81.4409	-0.248781	1	54.3628	-1.68488	0.000696546	48.5382	0.0879004	1	62.7993	-0.737245	0.316483	78.4697	-1.46041	0.0272429
GRMZM2G007810	amino acid transporter	7.30279	0.355965	1	5.4139	0.132843	1	4.68561	1.33863	0.000622908	8.68545	-0.138767	1	6.28682	0.0685174	0.935153	3.70692	1.12051	0.027757
GRMZM2G092137	bZIP transcription factor	46.5624	-0.0935627	1	28.7265	0.220075	1	32.256	1.42679	0.00991321	49.0121	-0.0240929	1	37.4053	1.03556	0.00295217	29.4554	2.04557	1.43825e-05
GRMZM2G368491	bZIP transcription factor	1.13974	-0.0214278	1	1.44132	-0.144702	1	1.96921	1.64998	0.0125937	1.88181	-0.25622	1	1.72356	1.46384	0.00477772	1.86045	2.20409	8.68685e-05
