# Supplementary material for: Insights from transcriptome profiling on the non-photosynthetic and stomatal signaling response of maize carbonic anhydrase mutants to low CO2
Source: BMC Genomics. 2019 Feb 15;20:138. doi: 10.1186/s12864-019-5522-7 (PMC6377783; doi:10.1186/s12864-019-5522-7)
Supplement: Supplementary file 7 — Transcription factors shown in Fig. 4 with family classification. The log-fold change (logFC) and false-discovery rate (FDR) are given for the differential expression analysis of ca1ca2 mutant vs. wild-type. (XLSX 17 kb) [file 12864_2019_5522_MOESM7_ESM.xlsx]

## Sheet: Sheet1
Additional file 7: Transcription factors shown in Figure 4 with family classification. The log-fold change (logFC) and false-discovery rate (FDR) are given for the differential expression analysis of ca1ca2 mutant vs. wild-type.
Gene_ID	Family ID	Family Name	high_logFC	high_FDR	low1_logFC	low1_FDR	low2_logFC	low2_FDR
GRMZM2G048582	ZmNLP17	NLP	-0.179554	1	-0.738623	0.216095	-2.09488	0.000928631
GRMZM2G166297	ZmOrphan11	Orphan	-0.0798973	1	-3.63358	1.47206e-05	0.340576	0.479254
GRMZM2G037650	ZmMYB167	MYB	-0.519228	1	-0.0682552	0.945518	-2.31754	0.00165474
GRMZM2G092137	ZmbZIP9	bZIP	-0.0240929	1	1.03556	0.00295217	2.04557	1.43825e-05
GRMZM2G145579	ZmbHLH165	bHLH	-0.208445	1	0.418083	0.692816	-3.07733	0.00315896
GRMZM2G020150	ZmEREB196	EREB	2.68263	0.00330688	-0.0415637	0.973724	1.21025	0.0627845
GRMZM2G069146	ZmEREB115	EREB	6.06172	0.000264262	5.43319	0.00320075	2.09532	0.117518
GRMZM2G368491	ZmbZIP21	bZIP	-0.25622	1	1.46384	0.00477772	2.20409	8.68685e-05
AC208201.3_FG002	ZmOrphan42	Orphan	3.54414	0.000168289	0.527006	0.519275	0.339599	0.596773
GRMZM2G116614	ZmZIM28	ZIM	0.368936	1	-0.656065	0.105645	-2.19074	4.13219e-05
GRMZM2G041415	ZmMYB8	MYB	-0.35606	1	-2.02476	0.00186288	-1.85788	0.000967851
GRMZM2G081816	ZmbHLH25	bHLH	-1.19626	0.186611	-2.4816	0.000814833	-3.70555	9.26365e-05
GRMZM2G089995	ZmEREB209	EREB	3.11674	0.00220276	1.06257	0.19217	1.00663	0.16525
GRMZM2G177046	ZmbZIP26	bZIP	0.563513	1	-0.111933	0.979553	3.03405	0.000186511
GRMZM2G449681	ZmWRKY92	WRKY	4.00872	0.000609962	2.17833	0.0147742	1.58445	0.0184365
GRMZM2G040298	ZmWRKY29	WRKY	-1.35412	0.737275	-1.51752	0.0439395	-2.17011	0.00137681
GRMZM2G039094	ZmOrphan96	Orphan	0.927487	1	2.21519	0.00400126	-0.279031	0.781791
GRMZM2G020054	ZmEREB54	EREB	6.44045	0.00180515	1.81291	0.532555	2.12218	0.0810867
GRMZM2G174347	ZmEREB92	EREB	2.73347	0.000307936	-0.676693	0.228304	0.134965	0.841407
GRMZM2G369472	ZmEREB172	EREB	8.83564	0.000428357	-0.102592	0.982545	-0.148288	0.963694
GRMZM2G145412	ZmZIM18	ZIM	4.24065	0.00100431	-0.00370599	0.998868	-1.36219	0.0905306
GRMZM2G118063	ZmHB17	HB	-0.25768	1	-0.871001	0.0172332	-2.08027	2.80177e-05
GRMZM2G120320	ZmWRKY48	WRKY	2.0051	0.00100431	0.41394	0.450306	0.43368	0.375597
GRMZM2G036351	ZmZIM4	ZIM	3.25596	0.000264262	0.0219254	0.98368	-0.999793	0.0990978
GRMZM2G053298	ZmNLP13	NLP	-0.0600563	1	-1.66498	0.0275496	-2.7788	0.000815494
GRMZM2G093020	ZmbZIP45	bZIP	0.540083	1	-0.0326053	0.979153	2.58652	3.98581e-05
GRMZM2G127379	ZmNAC25	NAC	-0.30029	1	3.38357	0.00417575	2.81659	0.000405588
GRMZM2G048910	ZmMYB106	MYB	-0.846589	1	-2.66715	0.00751963	1.02725	0.0571434
GRMZM2G380377	ZmEREB56	EREB	5.97866	0.0024986	0.539842	0.880548	2.46853	0.0190681
GRMZM2G073427	ZmbZIP111	bZIP	0.909908	1	2.57506	0.00049201	0.203112	0.845748
GRMZM2G065829	ZmMYBR35	MYBR	-0.462953	1	-0.924293	0.167204	-2.21376	0.00165337
GRMZM2G082709	ZmNAC43	NAC	0.180742	1	0.2994	0.809959	-2.14104	0.00750579
GRMZM2G150260	ZmMYBR41	MYBR	-3.65287	0.0375819	-8.67237	0.000219669	-8.62602	0.00182479
AC209050.3_FG003	ZmWRKY114	WRKY	3.74326	0.00482058	-1.22525	0.528738	0.244703	0.830634
GRMZM2G112629	ZmbHLH76	bHLH	3.12247	0.00913657	-2.20987	0.180241	-0.499406	0.685645
AC187157.4_FG001	ZmEREB186	EREB	-1.17516	1	-5.44677	0.00142101	-1.35043	0.0633273
GRMZM2G158328	ZmWRKY40	WRKY	0.672229	1	-2.01085	0.0095399	-1.07568	0.0757254
GRMZM2G453296	ZmOrphan204	Orphan	6.27788	0.0471347	2.99391	0.0656445	6.82906	0.00107938
GRMZM2G042278	ZmNLP15	NLP	0.047035	1	-1.35306	0.634767	3.9411	0.00444075
GRMZM2G379005	ZmGATA4	GATA	1.92716	0.00983042	-2.21449	0.00408459	-0.444132	0.465469
GRMZM2G445634	ZmZIM16	ZIM	2.78403	0.000253985	-0.063374	0.943426	0.241127	0.714686
GRMZM2G042895	ZmbHLH116	bHLH	3.45102	0.0014493	-1.432	0.2146	-1.3222	0.137566
GRMZM2G124540	ZmGLK44	GLK	0.850512	1	0.948243	0.443514	3.26423	0.0032292
GRMZM2G049229	ZmbHLH91	bHLH	0.542486	1	-0.513341	0.273793	-2.00385	0.00015538
GRMZM2G171468	ZmGLK8	GLK	0.488767	1	0.373222	0.813516	4.33437	0.00141693
GRMZM2G068967	ZmEREB97	EREB	4.4277	0.00030591	0.866165	0.319361	0.471672	0.53043
GRMZM2G301089	ZmbHLH103	bHLH	5.38989	0.00030591	0.801229	0.663765	-0.307494	0.79326
GRMZM2G394941	ZmDOF42	DOF	0.42481	1	-0.114197	0.874673	-2.07167	0.000367769
GRMZM2G124495	ZmGLK52	GLK	0.21722	1	2.7204	0.000123699	0.31985	0.671913
GRMZM2G105348	ZmHSF18	HSF	-0.421796	1	-2.90295	0.000204301	0.532367	0.290238
GRMZM2G173596	ZmZIM10	ZIM	4.65801	0.000590386	0.0544407	0.981336	-0.0563185	0.972816
GRMZM2G042756	ZmEREB105	EREB	9.89112	0.000826403	-2.04467	0.681904	1.41133	0.60314
GRMZM2G700011	ZmMYBR72	MYBR	-0.119371	1	0.166703	0.884571	-2.92994	0.00342205
GRMZM2G055180	ZmEREB198	EREB	0.969029	1	3.39455	0.000781036	0.397689	0.623101
GRMZM2G419239	ZmMYB42	MYB	-0.628624	0.957697	2.60273	3.95771e-05	1.52229	0.00182043
GRMZM2G055158	ZmMYB142	MYB	0.0466321	1	-3.40239	0.00741498	0.789855	0.297512
GRMZM2G122846	ZmbZIP97	bZIP	-0.211871	1	0.449713	0.613436	2.20546	0.0083863
GRMZM2G057955	ZmMYBR97	MYBR	0.271618	1	2.08665	0.00626371	0.337643	0.762641
GRMZM2G011598	ZmNAC44	NAC	-1.12627	1	1.3102	0.39463	3.43662	0.000140938
AC206951.3_FG017	ZmEREB182	EREB	2.46711	0.00100431	1.88827	0.00301256	1.8099	0.00180271
GRMZM2G059453	ZmOrphan355	Orphan	-0.801275	0.79117	-2.93452	0.000159034	0.301264	0.61118
