# Supplementary material for: Insights from transcriptome profiling on the non-photosynthetic and stomatal signaling response of maize carbonic anhydrase mutants to low CO2
Source: BMC Genomics. 2019 Feb 15;20:138. doi: 10.1186/s12864-019-5522-7 (PMC6377783; doi:10.1186/s12864-019-5522-7)
Supplement: Supplementary file 11 — Differential expression analysis (mutant vs. wild-type) providing the log-fold change and false-discovery rate for all expressed genes in each CO2 condition. (XLSX 3040 kb) [file 12864_2019_5522_MOESM11_ESM.xlsx]

## Sheet: Sheet 1
Additional file 11: Differential expression analysis (mutant vs. wild-type) providing the log-fold change and false-discovery rate for all expressed genes in each CO2 condition.
Gene_ID	ca1_High_logFC	ca1_High_FDR	ca1_Low1_logFC	ca1_Low1_FDR	ca1_Low2_logFC	ca1_Low2_FDR	ca1ca2_High_logFC	ca1ca2_High_FDR	ca1ca2_Low1_logFC	ca1ca2_Low1_FDR	ca1ca2_Low2_logFC	ca1ca2_Low2_FDR
AC148152.3_FG005	-0.247948	1	1.39281	1	1.31485	0.181416	0.457107	1	-1.06449	0.789756	-0.268988	0.878283
AC148152.3_FG008	-0.247782	1	0.0384578	1	-0.139587	0.812288	-0.180786	1	0.00375603	0.996141	0.0739865	0.89676
AC148167.6_FG001	-0.0318424	1	-0.0434199	1	-0.299452	0.538577	-0.0840198	1	0.219036	0.629967	-0.00648531	0.991824
AC149475.2_FG002	0.146683	1	0.000458798	1	-0.0625816	0.957348	0.124669	1	-0.828607	0.340096	0.341237	0.684778
AC149475.2_FG003	-0.314693	1	-0.160824	1	-0.126762	0.840411	0.170861	1	-0.234891	0.661277	0.0328628	0.957622
AC149475.2_FG005	-0.209769	1	0.0375464	1	-0.0214044	0.977932	-0.00918142	1	0.176322	0.728659	-0.168062	0.72195
AC149475.2_FG007	0.0815673	1	-0.538351	1	0.477382	0.55886	-0.540438	1	-0.722632	0.395718	0.563885	0.442685
AC149818.2_FG001	0.194772	1	-0.499545	1	-0.255553	0.77623	-0.1087	1	-0.612573	0.557121	0.740653	0.28636
AC149818.2_FG006	0.040464	1	0.194604	1	-0.18366	0.796245	0.015373	1	-0.228206	0.736768	0.00625981	0.993694
AC149818.2_FG008	0.319448	1	0.23004	1	-0.54916	0.319729	0.0668348	1	-0.101675	0.898796	0.0761936	0.922054
AC149828.2_FG002	-0.185753	1	-0.353259	1	0.24796	0.713915	0.218288	1	0.38671	0.537813	0.709216	0.11147
AC149828.2_FG004	-0.166943	1	0.190144	1	-1.01003	0.505921	-0.244241	1	0.25619	0.79687	-1.37029	0.0866817
AC149829.2_FG003	-0.0450616	1	-0.119783	1	0.434758	0.474352	-0.0946436	1	-1.12793	0.117817	0.088334	0.921487
AC149829.2_FG004	0.292284	1	0.515043	1	-3.49023	0.238068	-0.818497	1	-1.02996	0.271247	-3.4088	0.0127001
AC149829.2_FG006	0.499527	1	-0.255114	1	-0.234863	0.740235	0.324986	1	-0.493216	0.248282	0.150398	0.768108
AC150739.3_FG001	-0.112383	1	0.198569	1	0.570133	0.398031	0.248957	1	0.390168	0.623912	0.517891	0.451301
AC152495.1_FG002	0.030387	1	0.319963	1	-0.566006	0.157893	-0.020368	1	1.25367	0.00634222	-0.52898	0.209882
AC152495.1_FG003	0.417691	1	-0.330279	1	-0.395606	0.702707	-0.024372	1	0.247082	0.839503	-1.32221	0.055944
AC152495.1_FG010	0.293662	1	0.713981	0.493063	-1.01572	0.0160416	0.328241	1	1.14427	0.0314046	-0.479604	0.368511
AC152495.1_FG012	-0.232697	1	-0.244191	1	0.271343	0.783166	-0.17548	1	0.60781	0.537242	0.546834	0.476869
AC152495.1_FG017	0.575875	1	0.0694983	1	0.50812	0.385585	-0.154251	1	0.363517	0.619156	0.314707	0.635851
AC155376.2_FG005	-0.427388	1	-0.246628	1	-0.449989	0.267204	-0.40051	1	-0.249685	0.61777	-0.00847938	0.988957
AC155377.1_FG001	0.899232	0.0951152	0.843527	0.114543	0.0223798	0.976228	0.678585	0.384063	1.57001	0.000492548	0.237329	0.620962
AC155377.1_FG002	-0.0455982	1	0.165796	1	0.356499	0.555631	-0.136931	1	-0.268667	0.672136	0.158863	0.801985
AC155390.2_FG002	0.0595518	1	-0.303513	1	0.346782	0.722822	0.0641563	1	0.177694	0.885486	0.520261	0.537195
AC155434.2_FG001	0.643394	1	-0.0203941	1	-0.187098	0.835034	0.167337	1	0.337778	0.702049	-0.433838	0.580665
AC155434.2_FG003	0.373581	1	-0.425271	1	-0.184063	0.88749	NA	NA	NA	NA	NA	NA
AC155434.2_FG004	-0.0582266	1	-0.265627	1	-0.0180533	0.980413	-0.212972	1	-0.160474	0.765818	-0.137258	0.778034
AC155434.2_FG005	-0.119277	1	0.267502	1	0.536647	0.439671	-0.709867	1	-0.356376	0.70472	0.584974	0.363748
AC155496.2_FG009	-0.118735	1	-0.131782	1	0.233673	0.650147	0.135139	1	-0.353491	0.405788	0.0273936	0.961182
AC155610.2_FG007	0.51011	1	1.69812	1	-0.0187413	0.989907	NA	NA	NA	NA	NA	NA
AC155622.2_FG001	-0.0038486	1	-0.228737	1	-0.153851	0.796678	0.0575596	1	-0.268191	0.598156	0.199691	0.673509
AC155622.2_FG004	-0.116664	1	-0.185382	1	-0.0922958	0.911533	0.258746	1	-0.0959479	0.903248	0.32486	0.556345
AC155624.2_FG006	0.33317	1	0.060292	1	-0.460821	0.381128	0.18265	1	0.0621506	0.941443	0.151866	0.811319
AC155624.2_FG011	0.142235	1	0.311471	1	0.408775	0.344194	-0.101847	1	0.325475	0.448269	0.125763	0.802466
AC159612.1_FG007	2.42577	1	-0.115687	1	-2.87732	0.219968	3.33371	0.0815624	-1.44848	0.696235	0.798535	0.469034
AC166636.1_FG007	0.0730594	1	0.265839	1	-0.619623	0.753889	-0.0312889	1	-1.78244	0.276475	-1.06622	0.480857
AC166636.1_FG008	0.523033	1	0.596812	1	1.13412	0.126797	0.66938	1	-1.11575	0.512639	0.0816246	0.950176
AC177831.3_FG004	-0.872554	1	-0.496509	1	0.554681	0.696353	0.700689	1	-1.07493	0.14605	-0.802354	0.361424
AC177850.2_FG005	0.0462371	1	-0.228004	1	0.43894	0.582587	-0.249386	1	-0.312655	0.825323	0.617043	0.544339
AC177908.3_FG002	-0.00595443	1	-0.116671	1	-0.200861	0.756183	0.463548	1	-0.326642	0.569651	-0.0146096	0.983156
AC177924.2_FG003	-0.377011	1	0.000464581	1	0.314714	0.51824	-0.151195	1	-0.279847	0.621752	0.87722	0.00809882
AC177936.6_FG008	-0.145182	1	-0.00350092	1	-0.0115562	0.987746	-0.0558785	1	0.174125	0.759285	-0.21443	0.669213
AC182482.3_FG003	0.2208	1	0.411463	1	0.343785	0.447305	0.255423	1	0.489358	0.174594	0.492949	0.134687
AC182617.3_FG001	-0.0936562	1	-0.0252393	1	0.0818111	0.905953	-0.0182	1	-0.188869	0.750644	0.397164	0.357141
AC183315.4_FG006	-0.276855	1	0.081476	1	0.663092	0.377459	-0.221206	1	-0.0326155	0.967029	-0.332761	0.527481
AC183319.3_FG001	1.0121	1	0.631773	1	-0.151324	0.938421	0.285029	1	1.10266	0.143775	-0.889376	0.336673
AC183938.4_FG011	0.203755	1	0.201991	1	0.043413	0.973708	0.30917	1	-0.455744	0.619356	0.113213	0.91511
AC183950.2_FG005	-0.264871	1	-0.342854	1	0.497111	0.597235	-0.229552	1	-0.675592	0.536295	-0.408425	0.668328
AC184169.3_FG001	-0.0432907	1	-0.425121	1	0.253055	0.80996	-0.382617	1	0.633996	0.599361	0.103314	0.928161
AC184699.3_FG005	0.322327	1	-0.119822	1	0.206054	0.892817	0.33318	1	2.19795	0.0077506	0.113159	0.914987
AC185226.4_FG001	0.0671685	1	-0.0163514	1	0.38503	0.369164	-0.235109	1	-0.470033	0.316284	0.131844	0.807903
AC185276.2_FG004	-3.27844	0.137559	-7.49371	0.0107312	-1.56386	0.159147	-0.0888116	1	-0.510667	0.527448	-0.60995	0.416942
AC185300.4_FG002	-0.236258	1	0.399146	1	0.587608	0.321475	-0.051339	1	0.512774	0.529124	0.181732	0.809315
AC185415.3_FG005	-0.0201838	1	0.0669234	1	0.16785	0.837928	-0.0874658	1	-0.0693845	0.939816	0.166547	0.810969
AC185422.3_FG005	0.376649	1	-0.239319	1	-0.908319	0.315512	0.19279	1	-0.523123	0.588199	-0.421598	0.684878
AC186512.3_FG007	-0.0826259	1	-0.0051631	1	0.192349	0.726042	0.0308556	1	0.0430637	0.943544	0.119331	0.803409
AC187098.4_FG011	0.0780297	1	-0.28665	1	-0.137142	0.859775	0.269694	1	0.0404803	0.962013	0.310959	0.577389
AC187157.4_FG001	-0.64843	1	-0.626534	1	-0.410279	0.774253	-1.17516	1	-5.44677	0.00142101	-1.35043	0.0633273
AC187157.4_FG002	-0.176218	1	-0.0989885	1	0.437553	0.466979	-0.545844	1	0.0625059	0.939811	0.477342	0.324125
AC187157.4_FG005	-0.275917	1	-0.629921	0.535701	-0.112066	0.857492	-0.481733	1	-1.8623	3.78299e-06	-0.810404	0.00725482
AC187551.3_FG002	-0.258143	1	-0.669411	1	0.655247	0.303006	0.190236	1	-0.404004	0.619471	-0.296025	0.690832
AC188023.3_FG005	-0.310044	1	0.16383	1	0.433327	0.305829	-0.12038	1	-0.3869	0.380904	0.0240183	0.967986
AC188710.4_FG006	0.390733	1	0.401122	1	0.306033	0.812	-1.01085	0.754076	-0.496922	0.511728	-0.465506	0.552273
AC188838.3_FG005	-0.187723	1	-0.340541	1	-0.00046167	0.999846	-0.191552	1	-0.503227	0.422937	-0.428897	0.490755
AC189750.4_FG004	0.0730405	1	0.131253	1	-0.225564	0.650375	-0.337041	1	0.30425	0.550486	-0.514338	0.213246
AC189879.3_FG003	0.186232	1	-0.676525	0.769404	-0.602131	0.267027	0.234964	1	-1.19335	0.0129908	-0.400124	0.472149
AC190526.3_FG004	0.127596	1	-0.197325	1	0.437485	0.64684	0.373377	1	-0.418071	0.688964	0.0697068	0.952025
AC190609.3_FG002	0.203954	1	-0.012388	1	0.791735	0.0220906	0.0238775	1	-0.432991	0.54942	0.21759	0.775903
AC190609.3_FG003	0.443275	1	-0.0635338	1	0.831323	0.17658	-0.384597	1	-1.62396	0.149903	0.00389531	0.997954
AC190609.3_FG004	-0.0663675	1	0.00638852	1	0.0206397	0.982593	-0.0705893	1	0.114484	0.882179	-0.186735	0.769595
AC190623.3_FG001	0.0544541	1	0.33734	1	-0.528766	0.262515	-0.131271	1	-0.0957264	0.922383	-0.356247	0.648787
AC190628.4_FG007	0.0498489	1	0.0975458	1	0.376054	0.394967	0.00907324	1	-0.472259	0.196178	0.277903	0.498744
AC190740.2_FG004	-0.108763	1	0.398063	1	-0.0204593	0.986894	-0.0566741	1	0.0415729	0.975068	0.266845	0.758103
AC190743.3_FG012	0.324491	1	-0.310555	1	-0.318857	0.782048	-0.562154	1	0.587759	0.490772	0.00937779	0.99424
AC190750.2_FG014	0.344354	1	0.210972	1	-0.188972	0.83894	-0.0950403	1	0.0776029	0.943233	-0.0787542	0.932603
AC190816.3_FG007	0.0343725	1	0.291301	1	-0.717431	0.492535	-0.163198	1	0.56204	0.590601	-0.0119244	0.992573
AC190885.4_FG006	-0.514996	1	0.483394	1	0.23545	0.852426	-0.318244	1	0.553876	0.58741	0.309195	0.777828
AC190909.3_FG004	-0.214544	1	0.139166	1	-0.502817	0.324465	-0.0619027	1	0.237545	0.681291	-0.142307	0.80707
AC190933.3_FG004	0.928532	1	-0.102197	1	-0.897814	0.54177	0.442254	1	0.112541	0.952599	0.388465	0.681414
AC190999.2_FG004	-0.00840896	1	-0.137794	1	-0.14364	0.900718	-0.0158109	1	-0.13707	0.909167	-0.0227481	0.983991
AC191009.3_FG004	-0.43675	1	-0.502573	1	0.180627	0.801625	0.416832	1	-0.230335	0.77428	0.821541	0.0812638
AC191069.3_FG004	-0.276268	1	0.106263	1	0.781458	0.145083	-0.149664	1	0.200132	0.851437	1.14794	0.0657161
AC191097.3_FG007	0.235805	1	0.15007	1	0.240017	0.741317	-0.270108	1	0.322018	0.538814	-0.60741	0.158607
AC191113.2_FG002	0.371813	1	0.14467	1	0.025208	0.973327	0.139713	1	-0.0357008	0.970155	0.669356	0.252547
AC191283.3_FG004	-0.752948	1	-0.467047	1	-0.848447	0.292153	0.56729	1	-0.939271	0.210121	-1.4252	0.0104658
AC191551.3_FG003	0.678362	1	-0.392395	1	0.380767	0.839334	0.209309	1	0.544693	0.622503	0.992781	0.167417
AC191575.2_FG001	0.488685	1	-0.578177	1	0.658608	0.376378	-0.0596829	1	-0.452321	0.447085	0.263614	0.659001
AC191771.3_FG008	-0.356363	1	0.137816	1	0.381653	0.616253	-0.0372294	1	-0.1422	0.89475	0.615881	0.349389
AC192204.3_FG005	-0.317825	1	-0.188913	1	-0.449717	0.701754	0.0638884	1	0.52257	0.611285	-1.16503	0.126585
AC192244.3_FG007	-0.354851	1	-0.481188	1	-0.578073	0.355002	0.295463	1	-0.72017	0.0939507	-0.660512	0.157579
AC192362.3_FG002	0.0426324	1	0.152915	1	0.141653	0.876549	0.0825029	1	0.576245	0.348584	0.0404335	0.961883
AC192362.3_FG003	0.0139282	1	-0.11067	1	-0.312248	0.642192	-0.0396195	1	0.467199	0.407271	0.0676536	0.927535
AC192451.3_FG001	-0.0551716	1	-0.0767252	1	-0.124514	0.840411	-0.113446	1	0.182533	0.710049	0.020091	0.971207
AC193324.3_FG002	0.240043	1	0.243346	1	-0.0824187	0.945232	-0.116491	1	0.158259	0.904943	-0.382359	0.67386
AC193379.3_FG001	-0.236981	1	-0.4553	1	-0.724299	0.24716	-0.117768	1	-0.0421845	0.972767	-0.890773	0.100124
AC193632.2_FG002	0.332521	1	0.21217	1	0.103971	0.884132	0.189379	1	1.1812	0.00402759	-0.00126442	0.998269
AC193754.3_FG008	0.572744	1	-0.497755	1	0.209674	0.860231	0.40403	1	0.657583	0.484238	-0.580745	0.481132
AC194005.3_FG004	0.394635	1	0.523477	1	0.319657	0.853544	0.0832623	1	1.31806	0.0810842	-0.78933	0.433824
AC194022.3_FG013	0.491976	1	1.68985	0.0460835	2.65719	0.000309946	-0.33754	1	2.30129	0.000814833	2.82034	0.000161887
AC194039.4_FG009	0.248816	1	0.856383	1	0.350494	0.754831	0.0900182	1	0.213622	0.859341	0.218946	0.842849
AC194112.3_FG001	0.0949851	1	-0.238376	1	0.784666	0.372596	-0.0758972	1	-0.0262366	0.984079	-0.470027	0.66909
AC194264.3_FG006	-0.0512055	1	-0.0429737	1	0.134167	0.886791	0.399189	1	-0.581911	0.333491	0.147948	0.84684
AC194341.4_FG002	0.0039153	1	-0.0312003	1	-0.0982416	0.882104	0.0716485	1	-0.247005	0.619471	0.149515	0.770317
AC194341.4_FG004	-0.0791373	1	0.0470134	1	0.536671	0.472923	0.282204	1	0.0306603	0.981984	0.726715	0.31581
AC194824.2_FG005	-0.320939	1	-1.17259	0.619049	-0.449606	0.654104	-0.269073	1	-0.641584	0.411891	-0.627057	0.36256
AC194914.3_FG002	-0.0540223	1	-0.341653	1	-0.373554	0.609972	0.279399	1	-0.241157	0.766709	-0.78678	0.132011
AC194937.3_FG004	0.0533141	1	0.226299	1	-0.611682	0.229062	0.237283	1	0.660712	0.18911	-0.327575	0.568755
AC194965.4_FG001	0.17315	1	0.0853107	1	0.434404	0.475354	-0.0234527	1	0.36133	0.566815	-0.0480419	0.95082
AC194965.4_FG004	-0.388524	1	0.267498	1	0.0463303	0.970307	0.00651565	1	0.494672	0.229727	-0.344311	0.464436
AC194970.5_FG001	0.111797	1	0.115935	1	-0.426119	0.322185	-0.0174877	1	-0.645262	0.0636875	-0.558452	0.101421
AC194970.5_FG004	-0.0473753	1	-0.348965	1	-0.309967	0.524232	-0.179218	1	0.112942	0.85709	0.265078	0.564573
AC194970.5_FG005	0.229946	1	-0.270172	1	-0.651763	0.17494	-0.124501	1	-0.430557	0.527062	-0.0428266	0.954093
AC194970.5_FG009	-0.253516	1	0.051067	1	0.174985	0.823466	-0.244731	1	-0.382907	0.692971	0.655878	0.292232
AC194974.3_FG005	0.0234113	1	0.365049	1	-0.0865917	0.929609	0.0705198	1	0.862922	0.166183	0.98501	0.0450245
AC195154.3_FG004	-0.0543316	1	-0.194782	1	-0.192133	0.73327	-0.159977	1	0.15837	0.758643	-0.569269	0.0919102
AC195172.3_FG001	-0.372101	1	-0.193319	1	0.222111	0.730702	-0.256379	1	-0.576671	0.171234	-0.553777	0.155209
AC195331.3_FG008	-0.871445	1	-0.861434	0.981344	-1.34349	0.0110015	0.40607	1	-1.71762	0.291599	-0.524623	0.597004
AC195340.3_FG001	0.103724	1	0.0336071	1	-0.120128	0.844201	-0.0688529	1	-0.488897	0.207078	-0.0575339	0.919213
AC195340.3_FG002	-0.143443	1	0.0314096	1	0.0337214	0.962298	0.0698307	1	-0.123891	0.810007	0.132306	0.778034
AC195340.3_FG004	0.0629407	1	-0.351403	1	0.255718	0.672645	0.105836	1	-0.290572	0.684388	0.785642	0.042105
AC195347.4_FG004	-0.296843	1	-0.103804	1	0.462824	0.374046	-0.284299	1	0.105225	0.848539	-0.243076	0.579721
AC195587.4_FG004	-0.136759	1	-0.786644	0.577006	0.220193	0.740492	-0.0484566	1	0.0510697	0.950517	0.40423	0.375828
AC195785.3_FG004	-0.603028	1	-0.230954	1	1.09851	0.185566	0.132101	1	-0.0829399	0.935273	-0.511863	0.416115
AC195860.3_FG006	-0.174169	1	-0.295265	1	0.624158	0.347921	-0.205554	1	-0.993596	0.495284	0.420695	0.72833
AC195874.2_FG002	0.221387	1	-0.155905	1	-0.166057	0.788485	0.0213978	1	0.262167	0.642786	0.578135	0.129837
AC196059.3_FG003	0.0541877	1	0.381011	1	0.970159	0.00554275	0.173243	1	0.0721336	0.900333	0.0688267	0.903179
AC196066.3_FG003	-0.321841	1	0.46177	1	0.0636938	0.941655	-0.158921	1	0.118951	0.856095	0.118025	0.851337
AC196090.3_FG006	-1.00903	1	-0.769758	0.984055	0.168127	0.857054	-1.27397	0.625791	-2.07171	0.00787414	-0.768571	0.155364
AC196110.4_FG004	1.8405	1	0.4804	1	-1.96558	0.162983	0.578868	1	2.04626	0.175044	-1.23122	0.279167
AC196156.3_FG003	0.121639	1	0.425063	1	-0.696244	0.351065	-0.31096	1	-0.438098	0.591064	-0.100067	0.919019
AC196426.3_FG007	-0.0109062	1	-0.0292393	1	-0.0464799	0.948334	0.00555981	1	0.13971	0.782323	0.0976846	0.844018
AC196465.3_FG006	-0.311647	1	-0.29034	1	0.050046	0.960002	-0.0476409	1	-0.0882442	0.909167	-0.508727	0.311613
AC196470.3_FG007	1.64936	1	0.524634	1	-2.17163	0.299018	NA	NA	NA	NA	NA	NA
AC196475.3_FG004	-0.220624	1	-0.387171	1	-0.508847	0.188454	-0.152509	1	-0.549829	0.219307	0.277775	0.57088
AC196475.3_FG005	0.349595	1	-0.333067	1	-0.533601	0.436403	0.362242	1	-0.633269	0.0625324	0.019521	0.971106
AC196489.3_FG002	0.0651116	1	0.0459062	1	0.543947	0.209338	-0.644964	1	-0.175365	0.851391	0.418561	0.56756
AC197013.3_FG003	0.367376	1	0.0634367	1	0.534781	0.293253	0.233547	1	0.63091	0.2397	0.594724	0.195287
AC197047.3_FG001	-0.666896	1	0.0730195	1	0.00671398	0.994144	-0.169106	1	0.437888	0.474624	0.822262	0.0477451
AC197056.3_FG005	0.240448	1	-0.0342431	1	0.0638089	0.949705	-0.300099	1	-0.0537464	0.956848	0.347438	0.611018
AC197118.3_FG005	-0.427278	1	-0.213558	1	0.00750376	0.992961	-0.133139	1	0.261965	0.637806	-0.130355	0.823813
AC197122.3_FG003	-0.219103	1	-0.0733876	1	-0.232073	0.724575	0.0102892	1	-0.124079	0.856699	0.121569	0.84715
AC197146.3_FG002	-0.768614	1	-0.500201	1	-0.646013	0.684704	-0.300918	1	-2.07373	0.0106362	-2.11002	0.0110214
AC197246.3_FG001	-0.260984	1	0.377113	1	-0.476163	0.63128	0.189616	1	0.0546158	0.964307	0.192187	0.831273
AC197246.3_FG003	-0.105108	1	0.110527	1	0.337114	0.60971	-0.293724	1	-0.785475	0.480708	0.317161	0.762847
AC197545.3_FG002	-0.520397	1	-0.0601274	1	0.406655	0.594209	0.0330831	1	-0.786141	0.374544	0.113565	0.915187
AC197555.3_FG008	0.00708855	1	0.245786	1	0.0655016	0.929369	-0.344617	1	-0.065266	0.929225	-0.299931	0.532404
AC197578.4_FG001	-0.103815	1	-1.09168	0.718297	-0.39987	0.647916	0.417942	1	-0.111433	0.934538	-0.235049	0.807903
AC197672.3_FG002	-0.287084	1	-0.0394714	1	0.330482	0.465648	-0.102762	1	-0.20895	0.672688	0.115061	0.820347
AC197699.3_FG003	0.00180189	1	-0.0380362	1	0.13528	0.864043	0.30363	1	-0.0690045	0.92801	0.127767	0.843354
AC197705.4_FG003	-0.197926	1	-1.15533	0.527183	-0.167903	0.773664	-0.574886	1	-1.84457	0.28309	1.37134	0.082419
AC197705.4_FG006	0.150163	1	6.02926e-05	1	-0.527942	0.204555	0.0258579	1	0.0855298	0.89475	-0.156644	0.762641
AC197705.4_FG007	-0.10531	1	-0.142028	1	-0.13328	0.835349	-0.197371	1	-0.489813	0.274793	-0.0133785	0.984244
AC197705.4_FG011	-0.00583957	1	0.190017	1	-0.67659	0.0602561	0.161688	1	0.289886	0.502124	-0.21287	0.619298
AC197717.3_FG002	-0.132703	1	-0.338914	1	-0.243342	0.734562	-0.22025	1	-0.411503	0.495284	0.272225	0.620315
AC198169.4_FG004	0.124647	1	0.385549	1	0.599629	0.114106	0.118078	1	0.542897	0.126875	0.425756	0.243432
AC198353.5_FG001	0.279633	1	0.325771	1	0.488045	0.258592	-0.035791	1	1.00367	0.0477385	0.443344	0.382622
AC198353.5_FG004	-0.0972151	1	0.00920006	1	0.468001	0.247192	0.129226	1	0.0563027	0.92317	0.133217	0.781639
AC198361.3_FG004	-0.0467511	1	0.0837531	1	-0.143656	0.812016	-0.0128262	1	0.0201272	0.977406	-0.247707	0.58981
AC198418.3_FG005	-0.0288832	1	0.369223	1	0.88761	0.00947872	0.0738923	1	-0.0826507	0.902003	0.215605	0.689544
AC198481.3_FG004	-0.0214127	1	-0.24723	1	0.259509	0.606788	-0.148754	1	0.117963	0.821188	-0.18934	0.667604
AC198518.3_FG003	0.0132042	1	-0.0349145	1	-0.115286	0.868804	-0.283771	1	-0.187452	0.755525	0.00444386	0.994954
AC198699.3_FG004	0.00774016	1	-0.197552	1	2.64374	0.100467	-0.287486	1	0.414181	0.648284	-0.261961	0.797246
AC198725.4_FG004	-0.336721	1	-0.375886	1	-0.29095	0.814365	0.150914	1	-0.792964	0.421296	0.220226	0.833344
AC198725.4_FG007	0.718182	1	0.252645	1	-0.196243	0.781473	0.729205	0.987025	0.0717328	0.938569	0.245564	0.674457
AC198982.3_FG006	0.188671	1	0.2977	1	0.23103	0.769029	0.291178	1	0.463301	0.395417	-0.0505149	0.949232
AC199001.3_FG005	0.0390933	1	-0.0476022	1	-0.145142	0.855391	0.407768	1	-0.233462	0.717191	0.134641	0.832002
AC199067.2_FG004	0.0850165	1	-0.504515	1	-0.00383558	0.998878	-0.614913	1	0.103658	0.949754	0.899435	0.388798
AC199068.2_FG017	-0.541996	1	-0.855092	0.75398	-0.385496	0.559792	-0.522029	1	-1.00235	0.38461	-0.37376	0.700284
AC199315.4_FG001	-0.112045	1	0.0294951	1	0.265131	0.742448	0.0354813	1	0.0571148	0.947909	0.113845	0.872384
AC199363.4_FG003	0.443926	1	0.0905298	1	-0.155056	0.86866	-0.201993	1	0.331208	0.688523	-0.0755463	0.932937
AC199526.5_FG002	0.0465699	1	0.0164589	1	0.148672	0.801017	-0.0655968	1	0.0789473	0.897345	0.167349	0.740116
AC199526.5_FG003	0.0339267	1	0.40461	1	0.534396	0.174295	0.00140451	1	0.301824	0.473195	-0.256145	0.545935
AC199541.4_FG001	0.232535	1	-0.0297722	1	0.895365	0.00816561	-0.145721	1	-0.448577	0.365797	0.506912	0.248126
AC199541.4_FG007	0.536077	1	-0.0986008	1	0.458699	0.548423	-0.883264	1	0.659911	0.478869	0.497884	0.486474
AC199705.3_FG008	0.0525408	1	0.121446	1	-0.388526	0.380405	-0.341255	1	0.269593	0.532167	-0.66973	0.0319566
AC199765.4_FG008	-0.413746	1	-0.95532	0.729707	-0.337561	0.669271	0.463697	1	-1.70805	0.028743	-0.241259	0.77218
AC199782.5_FG001	0.0338297	1	0.0327297	1	-0.110005	0.862262	-0.0683303	1	-0.208628	0.674475	-0.140097	0.777422
AC199782.5_FG002	0.0821822	1	-0.285925	1	-0.106401	0.869695	0.124264	1	0.455712	0.310004	0.445011	0.255288
AC200057.4_FG007	-0.73713	1	-0.10667	1	-0.390812	0.572723	0.222752	1	0.232932	0.779259	0.0217776	0.979626
AC200210.1_FG006	-0.643029	1	-0.0706028	1	-0.569691	0.424908	-0.186481	1	-0.0818552	0.932723	0.314957	0.666773
AC200298.4_FG001	-0.162788	1	0.070836	1	-1.08224	0.37715	-0.496962	1	0.615404	0.548239	-0.358946	0.738819
AC200753.3_FG003	0.150667	1	0.224539	1	-0.981223	0.118148	0.117254	1	-0.137565	0.897958	-0.92545	0.116907
AC202073.4_FG001	0.223272	1	0.229675	1	-0.728023	0.087507	0.125187	1	0.277204	0.595517	-0.175039	0.733142
AC202435.3_FG001	0.0676097	1	0.267905	1	-0.554907	0.471204	0.0491172	1	-1.69898	0.0361743	-0.810354	0.311742
AC202439.3_FG001	-0.389297	1	0.278275	1	-0.544867	0.6169	-0.089602	1	-0.0941706	0.943608	-1.13855	0.216019
AC202439.3_FG006	-0.857259	1	-0.117512	1	-0.207397	0.832808	0.714867	1	1.04536	0.166432	-0.884625	0.155604
AC202864.3_FG002	0.379703	1	0.549057	1	-0.874796	0.387544	NA	NA	NA	NA	NA	NA
AC202915.3_FG002	-0.551344	1	-0.836549	0.465657	0.218458	0.725324	0.167203	1	-0.488684	0.550486	0.120365	0.883417
AC203031.3_FG002	-0.800407	1	-0.0535243	1	-0.140643	0.895126	0.211543	1	0.143429	0.909167	0.677961	0.349635
AC203093.3_FG001	-0.0231617	1	0.496445	1	-0.727006	0.456874	0.121106	1	2.39656	0.000740777	0.324147	0.707095
AC203173.3_FG004	-0.00605484	1	-0.234769	1	0.310725	0.507796	-0.0528923	1	-0.970487	0.127487	-0.13764	0.867287
AC203294.3_FG008	-0.643257	1	0.442546	1	0.887823	0.451839	-0.509432	1	0.580498	0.701628	0.674235	0.535603
AC203366.4_FG001	-0.286952	1	-0.316652	1	-0.0630507	0.94504	0.0177906	1	0.237118	0.721967	-0.130948	0.843639
AC203424.3_FG001	0.18554	1	-0.283625	1	0.0764225	0.925552	-0.483394	1	0.103215	0.895052	0.342444	0.508722
AC203535.4_FG001	-0.102043	1	0.0665602	1	0.163142	0.77775	-0.0728193	1	0.161839	0.743664	0.178648	0.684957
AC203535.4_FG002	-0.281179	1	0.156756	1	-0.202905	0.730873	0.248995	1	-0.272478	0.577129	0.0200181	0.974154
AC203535.4_FG004	-0.0843724	1	0.378532	1	-0.245701	0.618826	0.0269797	1	0.28551	0.561874	-0.0949537	0.868774
AC203570.4_FG005	-0.218853	1	0.886182	0.648086	-0.0394366	0.973084	0.456099	1	-0.24509	0.830817	-0.467221	0.572849
AC203571.3_FG001	-0.0833488	1	-0.0375563	1	-0.54549	0.449218	0.0799816	1	0.234832	0.805282	0.0773371	0.934987
AC203753.4_FG006	-0.431709	1	-0.0131192	1	-0.353302	0.613609	0.0460478	1	0.455364	0.495068	-0.229158	0.734438
AC203754.4_FG008	-2.90992	1	0.221915	1	0.967355	0.117239	NA	NA	NA	NA	NA	NA
AC203761.3_FG002	-0.36506	1	-0.345262	1	0.660507	0.324852	-0.545666	1	-0.593033	0.501787	0.464245	0.568626
AC203841.3_FG002	-0.305623	1	-0.141865	1	1.23212	0.028323	0.169203	1	-0.628064	0.350186	-0.0208505	0.983553
AC203841.3_FG009	-0.135963	1	0.0076439	1	0.213376	0.752075	-0.0750899	1	0.176084	0.803541	0.502174	0.267156
AC203862.4_FG002	-0.0946299	1	0.0600415	1	-0.247895	0.765946	-0.0710903	1	-0.278686	0.722599	-0.193676	0.791881
AC203865.3_FG001	-0.278172	1	0.137372	1	0.149431	0.867423	0.0454558	1	-0.177862	0.834747	-0.463491	0.461874
AC203909.3_FG003	-1.2446	1	-0.481423	1	-0.33742	0.679196	-0.222008	1	-0.125577	0.915508	-0.890261	0.121401
AC203957.3_FG004	0.279794	1	0.59427	0.926607	1.10503	0.0189866	0.304794	1	1.31695	0.00269947	0.844997	0.0441275
AC203966.5_FG002	0.0341588	1	-0.116552	1	-0.527086	0.58087	-0.213635	1	0.177865	0.84917	-1.06659	0.116479
AC203966.5_FG005	0.939109	1	0.617408	1	1.49551	0.120846	0.497767	1	0.0578755	0.973057	1.28549	0.149623
AC203972.3_FG001	0.236185	1	-0.431797	1	0.598819	0.596562	0.386717	1	-0.14234	0.90107	-0.239038	0.796485
AC203985.4_FG001	-0.567971	1	0.201464	1	-0.609479	0.231254	-0.0223911	1	0.355315	0.527349	0.0574549	0.935721
AC203985.4_FG005	0.0331818	1	0.123556	1	-0.527266	0.316593	-0.11705	1	-0.420172	0.445261	-0.0802396	0.905812
AC203989.4_FG001	0.579102	1	0.0363655	1	-1.84165	0.498826	0.180251	1	-0.588209	0.788941	0.870863	0.628531
AC204050.4_FG006	3.68924	1	-0.402411	1	-1.42757	0.592563	NA	NA	NA	NA	NA	NA
AC204212.4_FG001	0.051182	1	0.503318	1	-3.14912	0.00563274	-0.20764	1	0.312521	0.760396	0.734704	0.442752
AC204277.3_FG006	0.0033767	1	-0.15555	1	-0.462124	0.276109	-0.13005	1	-0.593298	0.152747	-0.426684	0.288983
AC204292.4_FG002	-0.250636	1	-0.374636	1	0.678404	0.46133	NA	NA	NA	NA	NA	NA
AC204292.4_FG003	0.703195	1	0.54096	1	-1.09209	0.159005	0.349237	1	-0.070174	0.949716	-0.0751245	0.939918
AC204359.3_FG005	0.331659	1	-0.953611	0.789808	-0.618338	0.333408	-0.0288116	1	-2.77853	0.0071197	-0.604761	0.423553
AC204381.3_FG001	-0.425042	1	0.146366	1	-1.05292	0.287896	-0.0722114	1	0.131405	0.907706	-0.298429	0.728098
AC204530.4_FG002	-0.372031	1	0.240531	1	-0.0212201	0.984234	0.0224839	1	0.35176	0.594414	-0.0130017	0.987343
AC204539.4_FG002	-0.214677	1	-0.0533218	1	-0.69604	0.2952	-0.431693	1	-1.67415	0.0050129	-0.329502	0.69986
AC204539.4_FG003	-0.256542	1	-0.44598	1	-0.269835	0.77887	-0.599264	1	-0.610535	0.435444	-0.861529	0.177837
AC204712.3_FG002	1.17216	1	-0.604125	1	0.390858	0.771958	2.35364	1	-0.184143	0.940592	0.897226	0.496382
AC205008.4_FG002	-0.195515	1	0.276624	1	1.61583	0.0110015	0.405893	1	-1.34515	0.580657	0.725669	0.456727
AC205057.3_FG002	0.0788473	1	0.0745292	1	0.0749563	0.940572	0.467345	1	0.219629	0.813087	0.0195578	0.982661
AC205057.3_FG004	-0.823374	1	-0.533305	1	0.52142	0.562913	-1.35517	1	-1.18457	0.457938	0.723031	0.382622
AC205122.4_FG003	-3.70949e-05	1	0.170028	1	0.18715	0.74293	-0.170673	1	0.225798	0.629576	0.0611276	0.911179
AC205250.3_FG006	0.320235	1	-0.503166	1	-0.374013	0.711759	NA	NA	NA	NA	NA	NA
AC205326.3_FG002	-0.0273293	1	-0.0180476	1	-0.169245	0.837928	-0.0217476	1	0.289963	0.722225	0.167001	0.820824
AC205362.4_FG002	0.455719	1	0.723133	1	0.443991	0.758034	0.0439965	1	0.567588	0.576811	0.683219	0.517623
AC205376.4_FG003	0.0316919	1	-0.135662	1	-0.412405	0.560786	0.102471	1	-0.772974	0.190091	-0.235202	0.741144
AC205376.4_FG008	0.331574	1	-0.27646	1	0.0986859	0.930177	0.609825	1	-0.142877	0.913814	0.750706	0.300968
AC205413.4_FG001	0.902684	1	-1.8092	0.900073	-1.60217	0.233622	NA	NA	NA	NA	NA	NA
AC205419.3_FG001	-0.51478	1	-1.08741	0.237698	-0.480004	0.372658	-0.208763	1	-1.63112	0.00351543	-0.466186	0.359653
AC205471.4_FG003	1.28732	1	0.0891098	1	-1.72523	0.314835	NA	NA	NA	NA	NA	NA
AC205471.4_FG007	1.04099	1	0.149623	1	0.835595	0.442924	0.117652	1	0.326594	0.77981	1.29559	0.135684
AC205484.3_FG005	0.133836	1	0.536617	1	0.472617	0.48758	0.0033627	1	0.583108	0.388709	0.572184	0.413969
AC205521.3_FG003	-1.10598	1	-0.700408	1	-0.0740179	0.960513	-0.205875	1	-1.70879	0.0444953	-0.823559	0.311164
AC205562.3_FG002	1.55091	1	-0.257401	1	-2.95014	0.0605017	1.56645	0.396505	-1.05982	0.589048	-0.855917	0.276973
AC205574.3_FG006	-0.550242	1	0.333887	1	0.766013	0.136064	-0.340875	1	-0.546574	0.540893	1.14149	0.0602704
AC205608.4_FG004	0.0465244	1	0.634182	1	1.32279	0.0709188	0.155123	1	0.396664	0.506205	1.75677	0.00220557
AC205673.3_FG006	-0.213643	1	-0.390904	1	0.388679	0.708367	-0.553956	1	-0.0897268	0.954564	-0.520377	0.564176
AC205677.3_FG001	-0.134718	1	-0.107623	1	0.0578513	0.936461	-0.126588	1	-0.492058	0.263541	-0.0224741	0.970846
AC205703.4_FG002	0.307754	1	-0.890919	0.278491	-0.0871539	0.891377	-0.44592	1	-1.04736	0.00529432	-0.0716076	0.899875
AC205703.4_FG005	0.0836606	1	-0.847766	1	0.372518	0.716941	0.26312	1	-0.692072	0.525591	0.228863	0.820824
AC205703.4_FG006	-0.764215	1	-0.566612	1	0.564601	0.373889	0.206482	1	0.294698	0.743846	0.492001	0.433971
AC205703.4_FG010	0.0247125	1	-0.139279	1	-0.597916	0.11313	-0.0435083	1	-0.152224	0.775928	-0.196704	0.669392
AC205725.3_FG010	0.347416	1	-0.223231	1	0.0937192	0.941721	0.237455	1	-0.708996	0.301539	-1.17716	0.0444482
AC205730.3_FG002	-0.251813	1	-0.00856482	1	0.0973448	0.905787	-0.212505	1	-0.0210765	0.980143	-0.18357	0.760371
AC205886.3_FG001	-1.58025	1	-0.244117	1	1.2161	0.593888	NA	NA	NA	NA	NA	NA
AC206201.3_FG004	0.344041	1	0.147601	1	-1.77122	0.138979	0.390923	1	0.651799	0.55537	-1.84637	0.00437289
AC206223.3_FG001	-0.425106	1	-1.02536	0.789748	-0.445628	0.590952	0.532312	1	-1.80648	0.0278457	-1.41655	0.0323926
AC206223.3_FG006	-0.924117	1	-0.0242451	1	-0.490585	0.556448	-0.268423	1	-0.00868484	0.995522	-0.548566	0.486074
AC206223.3_FG010	0.159752	1	-0.13926	1	-0.0224776	0.983103	0.133652	1	-0.0862823	0.919423	-0.22133	0.746744
AC206259.3_FG003	0.0156657	1	-0.206269	1	0.0110354	0.987746	-0.0707579	1	0.110791	0.835613	-0.441926	0.211409
AC206642.4_FG001	0.0646858	1	0.0973063	1	0.657603	0.0705569	0.0139203	1	-0.116324	0.905907	0.366002	0.63419
AC206788.3_FG015	0.805966	1	0.34312	1	0.387113	0.68402	0.398482	1	0.80748	0.0148627	0.712231	0.0213994
AC206840.3_FG002	0.437415	1	0.434072	1	0.297378	0.704205	0.489729	1	0.353847	0.626276	0.497546	0.448077
AC206901.3_FG005	0.503008	1	0.306499	1	-0.542586	0.672226	0.331209	1	0.654328	0.589048	0.959724	0.171045
AC206951.3_FG017	1.28461	1	0.0904714	1	-1.38563	0.348878	2.46711	0.00100431	1.88827	0.00301256	1.8099	0.00180271
AC206968.3_FG003	0.0886507	1	-0.0469781	1	-0.217987	0.692148	-0.0840701	1	0.375308	0.418309	0.311909	0.480857
AC206989.4_FG002	0.0810166	1	-0.158637	1	0.191913	0.785706	-0.591053	1	0.663839	0.196912	0.19723	0.742033
AC207043.3_FG002	0.427112	1	0.399667	1	0.274054	0.75843	1.16626	1	-0.536981	0.667617	0.960836	0.0988739
AC207265.3_FG002	-0.107364	1	0.0203104	1	-0.564622	0.144536	-0.0331566	1	0.146787	0.771386	-0.535694	0.110943
AC207342.3_FG007	0.22285	1	-0.0411274	1	0.370943	0.642756	0.45962	1	-0.457567	0.605194	0.23417	0.780989
AC207342.3_FG008	0.189616	1	-0.132608	1	-0.537457	0.158477	0.10977	1	-0.125686	0.817753	0.262181	0.548462
AC207347.3_FG005	0.0644509	1	-0.103213	1	0.570849	0.123185	-0.200524	1	-0.362374	0.476392	0.93994	0.00397896
AC207628.4_FG009	-1.53209	0.0468514	-1.0057	0.303336	-1.90556	0.00118755	-1.68616	0.0103956	-1.20545	0.0264052	-0.821064	0.113198
AC207628.4_FG010	-1.31875	1	-1.58534	0.371206	-0.754316	0.344194	-0.959443	1	-1.07826	0.370332	0.420301	0.717101
AC207628.4_FG011	-0.404492	1	-0.00733236	1	-0.503058	0.53677	-0.186824	1	0.693704	0.275742	-0.168191	0.854861
AC207652.3_FG001	-0.0297488	1	-0.0424336	1	-0.432735	0.585052	-0.758678	1	-0.643287	0.500491	-0.0201707	0.985572
AC207656.3_FG002	0.214938	1	0.315535	1	-0.665528	0.0924362	-0.201918	1	-0.0777538	0.906311	-0.392886	0.357022
AC207722.2_FG009	0.426061	1	0.516873	0.804735	-0.0450614	0.947881	0.153984	1	0.0187717	0.98466	-0.171376	0.827576
AC207890.3_FG002	0.493788	1	0.116254	1	-0.177166	0.872589	-0.0971158	1	0.0212734	0.974542	0.524184	0.123382
AC208023.3_FG001	0.00197963	1	0.203518	1	0.284493	0.552967	0.194454	1	0.164199	0.743992	0.611781	0.0502083
AC208110.2_FG006	0.50019	1	1.55203	0.592517	-2.3567	0.128288	0.544343	1	0.165307	0.933234	2.612	0.106087
AC208110.2_FG007	-0.0564605	1	0.180676	1	-0.235022	0.83667	-0.0635284	1	-0.943711	0.393595	0.822478	0.282625
AC208113.3_FG005	0.134625	1	0.0262372	1	0.268533	0.735344	0.0467279	1	-0.302621	0.690333	0.199133	0.791112
AC208113.3_FG009	-0.61677	1	0.25662	1	0.151783	0.887354	-0.195595	1	-0.188175	0.857918	0.15466	0.867623
AC208201.3_FG001	0.205161	1	0.0536572	1	-0.364033	0.44144	0.514601	1	-0.0800035	0.902583	-0.064651	0.916597
AC208201.3_FG002	2.42269	1	0.228836	1	-3.47681	0.0491689	3.54414	0.000168289	0.527006	0.519275	0.339599	0.596773
AC208204.3_FG006	-0.312334	1	0.0279604	1	0.587082	0.113886	-0.602304	0.48428	0.161038	0.77428	0.521794	0.13031
AC208327.4_FG003	-0.357113	1	-0.299133	1	0.736346	0.0893287	0.129581	1	-0.625545	0.445261	0.154986	0.864565
AC208327.4_FG006	-0.27704	1	-0.143077	1	0.195107	0.723676	-0.191174	1	-0.190742	0.702049	0.095743	0.852456
AC208341.4_FG005	-0.0784256	1	0.0327216	1	-0.171007	0.773347	-0.1038	1	-0.0238388	0.972093	-0.186625	0.693212
AC208341.4_FG006	0.283299	1	-0.302039	1	-1.01823	0.286816	NA	NA	NA	NA	NA	NA
AC208346.3_FG004	-0.125491	1	-0.379821	1	0.15465	0.840411	-0.364427	1	-0.110489	0.888681	0.278335	0.636923
AC208440.3_FG003	-0.0326695	1	-0.0810615	1	-0.289057	0.614569	0.00513203	1	0.273206	0.626974	-0.405223	0.378206
AC208571.4_FG001	-0.143395	1	-0.0387787	1	-0.226872	0.677186	-0.123809	1	-0.0523522	0.928068	-0.395224	0.294366
AC208860.3_FG002	-0.560235	1	0.136308	1	-0.0431997	0.975985	0.712989	1	0.325168	0.730822	-0.523076	0.575619
AC208897.3_FG003	-0.809281	1	-0.132755	1	-2.40884	0.00605644	0.124871	1	-0.0652208	0.929172	-1.28156	0.012296
AC208897.3_FG004	-0.11788	1	0.641961	1	0.241924	0.84419	-0.0229296	1	0.509494	0.38461	-0.490509	0.380236
AC209050.3_FG003	1.73189	1	-0.819571	1	-2.63734	0.310233	3.74326	0.00482058	-1.22525	0.528738	0.244703	0.830634
AC209206.3_FG011	-0.0267702	1	0.405859	1	-0.124477	0.885458	0.0968656	1	0.234098	0.712823	-0.0320288	0.966003
AC209208.3_FG001	0.0235886	1	-0.142126	1	-0.801662	0.0308292	0.116057	1	0.064697	0.913644	-1.06698	0.00345349
AC209208.3_FG002	-0.064128	1	-0.292452	1	-0.346422	0.430178	-0.140986	1	0.225651	0.646591	0.728113	0.0377892
AC209208.3_FG005	0.141863	1	-0.0612905	1	-0.104447	0.89088	-0.0220008	1	0.168834	0.802303	0.262141	0.634682
AC209242.3_FG003	0.169546	1	-0.183608	1	0.0969853	0.907223	-0.318744	1	0.337607	0.615306	0.161058	0.803126
AC209257.4_FG003	0.412512	1	0.525993	1	0.305044	0.804491	NA	NA	NA	NA	NA	NA
AC209257.4_FG008	1.38256	1	-0.714843	1	-1.72989	0.267498	2.05049	0.0654603	-0.036748	0.980666	-0.0950643	0.931006
AC209374.4_FG002	0.296239	1	0.161247	1	0.24657	0.627792	0.0953851	1	0.272471	0.571718	0.0599126	0.915187
AC209377.3_FG003	0.375587	1	-0.0698361	1	-0.294311	0.766597	0.206716	1	-0.37125	0.70472	-0.51818	0.506718
AC209460.3_FG002	-0.150679	1	0.434908	1	0.42376	0.448324	-0.180888	1	0.188925	0.776771	0.0762067	0.913047
AC209626.2_FG013	0.154802	1	-0.254734	1	-0.232799	0.80185	-0.189056	1	-0.52764	0.459066	-0.287313	0.700232
AC209636.2_FG003	0.240168	1	0.0618283	1	-1.75767	0.0474883	-0.454336	1	-0.626676	0.504762	-0.295881	0.733687
AC209664.3_FG002	-1.74785	1	-0.964898	0.868299	-0.783915	0.445346	0.0553919	1	-1.99379	0.00835753	-1.69405	0.032914
AC209705.3_FG004	0.0970536	1	-0.15351	1	0.268539	0.619983	0.307108	1	-0.156414	0.782506	0.0766113	0.895452
AC209784.3_FG007	-0.294532	1	-0.29261	1	-0.216142	0.770038	-1.21771	0.237089	-0.144505	0.872357	0.428221	0.521921
AC209835.4_FG004	-0.29596	1	-0.186032	1	0.184322	0.858688	0.00289932	1	-0.23993	0.757005	-0.223723	0.789892
AC209858.4_FG002	-0.436564	1	-0.43288	1	0.562104	0.285667	0.254308	1	-0.51806	0.679993	0.595519	0.495112
AC209858.4_FG004	0.119754	1	0.508772	1	2.1358	0.00179208	0.154538	1	0.490789	0.570567	2.22501	0.00256971
AC209877.3_FG002	0.380623	1	0.773013	0.943419	0.0488276	0.967731	-0.656056	1	0.620543	0.437334	-0.0827782	0.931304
AC209898.2_FG004	-0.490617	1	-0.215955	1	-0.372631	0.489095	-0.0651953	1	0.133201	0.841093	-0.652547	0.0879508
AC209987.4_FG010	1.99905	1	-0.430299	1	0.112449	0.946335	1.02382	1	-1.19669	0.685561	0.922575	0.309162
AC210003.2_FG015	-0.0894212	1	0.363187	1	0.700165	0.0711324	0.128765	1	0.127259	0.826678	0.0397318	0.95082
AC210013.4_FG006	-0.123208	1	-0.0998796	1	-0.907734	0.0317128	-0.0107393	1	0.190702	0.724232	-0.683519	0.07496
AC210013.4_FG008	0.164207	1	0.000784092	1	0.149048	0.807765	0.0570112	1	0.698282	0.0500878	0.156275	0.753386
AC210013.4_FG009	0.129574	1	0.389775	1	-0.258008	0.804914	0.402462	1	0.0230467	0.986293	0.0358657	0.972816
AC210013.4_FG011	0.0890162	1	0.0853291	1	0.212291	0.69507	-0.0685128	1	0.22379	0.619156	0.18364	0.677985
AC210013.4_FG012	-0.507351	1	-0.181901	1	0.181564	0.872572	0.422648	1	0.101466	0.931606	0.310746	0.739721
AC210013.4_FG013	0.0463636	1	-0.533941	1	0.451158	0.470363	0.12444	1	-0.479641	0.458072	-0.477032	0.415097
AC210013.4_FG014	-0.0917265	1	0.130297	1	-0.244022	0.722344	0.0625561	1	0.136531	0.839148	0.298912	0.573077
AC210013.4_FG016	0.0381923	1	0.0728174	1	0.749306	0.159199	0.459954	1	0.16322	0.830273	0.35631	0.561415
AC210013.4_FG018	-0.18412	1	-0.0192091	1	-0.336269	0.437567	-0.12114	1	0.122343	0.839503	-0.177309	0.736744
AC210013.4_FG019	-0.00420394	1	0.163476	1	0.841808	0.0319659	-0.288481	1	-0.361295	0.722225	0.616704	0.454812
AC210023.3_FG014	0.121371	1	0.277222	1	-0.450949	0.420159	-0.0023784	1	0.449232	0.397462	-0.14974	0.811146
AC210023.3_FG015	-0.17835	1	0.0666111	1	0.141983	0.903116	-0.243394	1	0.963213	0.218779	-0.381318	0.663222
AC210168.4_FG003	-0.970304	1	-1.18024	1	0.857659	0.448179	NA	NA	NA	NA	NA	NA
AC210169.3_FG002	0.0938645	1	-0.0498611	1	0.41332	0.524663	-0.0523696	1	-0.167966	0.840449	0.084808	0.912497
AC210173.4_FG002	-0.312974	1	-0.571751	1	-0.199925	0.829844	-0.121999	1	0.131415	0.902003	-0.678788	0.264027
AC210173.4_FG005	0.127028	1	-1.10819	1	1.57197	0.0131177	2.20556	0.951648	-1.31332	0.554255	-0.376431	0.79957
AC210199.4_FG003	0.172911	1	0.0432433	1	0.369354	0.606751	0.241035	1	-0.246946	0.786277	-0.322579	0.643107
AC210202.3_FG008	-0.318622	1	-0.364472	1	-1.01533	0.227849	-0.960324	1	1.69658	0.0620386	0.815675	0.254888
AC210204.3_FG002	0.793663	1	0.0841822	1	-0.578291	0.49769	0.622003	0.296171	0.337588	0.409376	0.249627	0.549138
AC210303.3_FG001	0.241946	1	0.291193	1	0.362482	0.55886	0.337336	1	0.142248	0.82765	0.230017	0.700284
AC210314.3_FG006	-0.367645	1	0.14837	1	0.0848895	0.896037	-0.386229	1	0.123993	0.815297	0.419372	0.241034
AC210595.3_FG004	-0.791973	1	-0.615071	1	-0.030193	0.982289	-0.182501	1	-1.03343	0.377545	0.193482	0.856008
AC210598.3_FG003	-0.162636	1	0.117861	1	-1.32173	0.00563901	-0.404505	1	-0.77362	0.162952	-0.895751	0.0501211
AC210669.3_FG001	2.43244	1	-0.732123	1	-3.89376	0.179165	3.56333	0.00173893	1.18279	0.505346	0.905202	0.479448
AC210848.3_FG004	0.0877217	1	0.181024	1	-0.070304	0.950378	-0.268092	1	0.219196	0.80519	0.0291191	0.974082
AC211164.5_FG003	-0.0256337	1	-0.0940283	1	0.0653432	0.937789	0.0298625	1	-1.00572	0.0177906	-0.101537	0.875513
AC211175.3_FG005	-0.396513	1	-0.41724	1	-1.43446	0.0408398	-0.0604908	1	-3.89783	0.0077506	-0.422276	0.688052
AC211276.4_FG008	0.345113	1	-0.316902	1	-0.669756	0.141102	-0.0527335	1	-0.819855	0.118074	-0.529721	0.267839
AC211349.4_FG001	-0.0952675	1	0.063577	1	0.54311	0.178983	0.149396	1	-0.214113	0.688088	0.0368347	0.954013
AC211357.4_FG004	0.121914	1	-0.0384359	1	0.486618	0.386292	0.0531942	1	0.390322	0.51668	-0.0719175	0.92111
AC211390.3_FG001	0.462971	1	0.545021	1	0.214866	0.771895	-0.0384087	1	1.01837	0.0330875	0.340956	0.548462
AC211394.4_FG004	-0.247342	1	0.0290659	1	0.0988503	0.872776	-0.141576	1	0.450097	0.299282	0.254798	0.60314
AC211401.4_FG003	-0.0621498	1	-0.286378	1	0.201452	0.787244	0.127183	1	-0.25469	0.686557	-0.436554	0.382212
AC211652.4_FG002	0.0688275	1	0.417501	1	0.630882	0.348454	-0.0780735	1	-0.105919	0.922098	0.173072	0.84172
AC211737.3_FG012	0.0134288	1	0.250259	1	0.139457	0.820153	0.169014	1	0.194329	0.694827	0.0389648	0.944608
AC211892.4_FG002	-0.599826	1	-0.763161	0.972872	-0.147318	0.886749	-0.297097	1	0.218698	0.823837	-0.437661	0.521753
AC212023.4_FG004	0.289729	1	0.73264	0.953764	-1.0235	0.285004	-0.456991	1	0.223859	0.862039	-0.443827	0.688037
AC212068.4_FG005	0.0852809	1	0.186349	1	0.124579	0.840411	0.0842012	1	-0.0563029	0.922408	0.081431	0.877472
AC212112.4_FG002	-0.0116782	1	0.159444	1	0.361123	0.416138	-0.0338593	1	0.156391	0.766707	0.279344	0.510624
AC212219.3_FG005	-0.151146	1	-0.288213	1	-1.67666	0.00145875	-0.350034	1	-0.775145	0.216384	-1.448	0.0149008
AC212353.4_FG004	-0.633406	1	-0.348166	1	-0.467188	0.42797	-0.0572647	1	-1.66337	0.0033709	-0.182439	0.776923
AC212565.3_FG001	0.171834	1	0.150327	1	0.070674	0.947599	0.128322	1	0.155906	0.839997	-0.718581	0.168735
AC212570.3_FG006	-1.47575	1	-0.334408	1	0.338907	0.668412	0.236312	1	-2.27752	0.0576722	0.372338	0.746128
AC212827.3_FG005	-0.278429	1	-0.205576	1	-0.905947	0.187789	-0.412427	1	-0.054475	0.964801	-1.0136	0.134187
AC212835.3_FG007	-0.14651	1	-0.110563	1	-0.16401	0.777637	0.14694	1	-0.0843107	0.878383	0.429026	0.21425
AC212859.3_FG007	-0.154364	1	-0.200879	1	0.0382832	0.957113	-0.122542	1	-0.207017	0.663584	0.0418514	0.937765
AC212859.3_FG008	-0.48779	1	-0.874607	0.958967	-0.456785	0.653239	0.34309	1	-0.48901	0.623785	-0.934851	0.226926
AC213050.3_FG001	0.179894	1	-0.317446	1	-0.00889615	0.993826	-0.278152	1	-0.388643	0.619471	-0.726767	0.230071
AC213099.3_FG001	-0.00281856	1	0.238238	1	0.373603	0.588312	0.000792809	1	-0.251406	0.786845	-0.0786551	0.935168
AC213099.3_FG002	-0.229727	1	0.395537	1	0.264637	0.75843	0.26735	1	0.0810992	0.941629	0.43006	0.536454
AC213463.3_FG002	0.07458	1	0.23611	1	0.141002	0.844346	-0.0070038	1	0.52008	0.270638	0.0244877	0.970846
AC213463.3_FG007	0.069074	1	0.0246031	1	0.110412	0.884091	-0.0958541	1	0.0873723	0.90218	0.220282	0.687969
AC213521.3_FG005	0.388927	1	0.359173	1	-0.0867048	0.920088	0.610764	1	-0.0404483	0.968967	0.246151	0.754215
AC213600.3_FG002	0.101863	1	-0.0534021	1	0.115835	0.88407	0.255753	1	-0.218877	0.769352	0.846357	0.0423636
AC213612.3_FG001	-0.188312	1	0.0879821	1	0.223392	0.671509	0.022198	1	-0.0107662	0.987094	-0.691208	0.0350407
AC213612.3_FG002	-0.470287	1	-0.1875	1	-0.435087	0.558574	-0.100061	1	-0.382708	0.596409	-0.282559	0.681855
AC213654.3_FG001	-0.129044	1	-0.00822397	1	0.0665103	0.923169	0.0259684	1	-0.00307227	0.996491	-0.414225	0.247368
AC213654.3_FG003	-0.648717	1	-0.207648	1	-0.666963	0.41665	-0.0659439	1	-1.20158	0.299701	-0.201102	0.838854
AC213654.3_FG005	-1.24463	1	-0.690642	1	-0.549688	0.523202	-0.0515732	1	-1.43206	0.114801	-0.00887313	0.994488
AC213884.3_FG001	-0.0552332	1	0.0101828	1	0.219207	0.67401	-0.259185	1	0.0677293	0.90899	0.595177	0.0616323
AC214040.3_FG009	0.138105	1	-0.605329	1	-0.798289	0.343084	0.0356827	1	0.475525	0.817069	-0.777814	0.472209
AC214119.3_FG009	-0.130526	1	-0.177251	1	0.189777	0.813003	-0.64614	1	-0.830313	0.248453	0.184418	0.807162
AC214350.3_FG007	0.0641632	1	0.0299746	1	-0.0419347	0.953297	-0.103438	1	0.00318497	0.99637	0.1856	0.675887
AC214360.3_FG001	0.350825	1	-0.30832	1	-0.0618291	0.965656	0.193196	1	-0.719788	0.74243	-2.71719	0.0374021
AC214448.3_FG007	0.0270243	1	-0.241577	1	-0.121896	0.843007	-0.0358849	1	-0.65029	0.141428	-0.353019	0.40709
AC214507.3_FG001	-0.005638	1	-0.221343	1	0.109142	0.898381	-0.276086	1	-0.0671279	0.938103	-0.357407	0.543506
AC214534.3_FG010	0.495273	1	0.311483	1	-0.225658	0.864606	0.267774	1	1.70711	0.145306	0.133753	0.91511
AC214635.3_FG002	-0.0558946	1	-0.0777281	1	-0.39586	0.370312	-0.12449	1	0.406282	0.33967	-0.10842	0.841443
AC214640.3_FG003	0.130878	1	0.142108	1	0.335401	0.53658	0.152191	1	-0.124732	0.867644	0.32733	0.584794
AC214648.3_FG003	-0.0449379	1	0.0766154	1	-0.0980582	0.878303	-0.0210562	1	0.328315	0.41708	0.0151681	0.978114
AC214753.2_FG002	-0.175791	1	0.561282	1	0.328724	0.754088	-0.0540272	1	0.383787	0.698107	-0.0249869	0.984244
AC214817.3_FG004	0.250489	1	-0.0304075	1	-0.736262	0.224276	0.449322	1	-0.747674	0.290406	-0.116058	0.899104
AC214817.3_FG007	-0.500842	1	0.0620929	1	-0.647531	0.167113	-0.156178	1	0.12905	0.838367	-0.729011	0.061948
AC215201.3_FG003	0.212267	1	-0.0897973	1	0.463682	0.552856	0.451285	1	0.783388	0.742685	1.0898	0.141076
AC215201.3_FG005	-0.216242	1	-0.00838031	1	1.58354	0.00116397	-0.120595	1	-1.01791	0.171232	-0.374578	0.664138
AC215244.3_FG002	-0.0654905	1	0.102493	1	-0.0293411	0.967792	-0.0655001	1	-0.00936438	0.987869	0.20687	0.635334
AC215260.3_FG001	-0.377146	1	0.314471	1	-0.77709	0.242445	0.0153622	1	-0.339258	0.708344	0.284264	0.742033
AC215260.3_FG003	-0.175959	1	-0.170251	1	0.413918	0.334473	-0.0641767	1	0.271108	0.524906	-0.461816	0.177412
AC215260.3_FG004	0.46137	1	-0.0702444	1	0.480902	0.311246	0.103436	1	0.165789	0.774785	0.546238	0.160407
AC215309.3_FG004	-0.11005	1	-0.0623553	1	-0.0417134	0.961982	-0.189045	1	0.0361421	0.966705	-0.476641	0.309275
AC215605.2_FG003	-0.810087	1	-0.535067	1	-1.72706	0.00500101	-0.128243	1	0.226722	0.718058	-1.96558	0.000128098
AC215690.3_FG002	-0.22633	1	-0.385477	1	0.289605	0.611821	-0.111578	1	-0.268549	0.651351	0.637487	0.11631
AC216010.3_FG001	0.611931	1	-0.48263	1	0.0628308	0.948275	-0.430649	1	-0.0931845	0.920605	-0.475016	0.40431
AC216067.3_FG002	-0.126363	1	0.0999324	1	-0.0723517	0.914031	0.0363011	1	-0.0123533	0.984079	0.389616	0.273991
AC216247.3_FG005	-0.226628	1	-0.206838	1	0.148765	0.894955	-0.252681	1	-0.421334	0.661967	0.330616	0.688857
AC216353.2_FG005	0.15111	1	0.359418	1	0.119081	0.844201	0.108714	1	0.239003	0.639372	-0.256358	0.599249
AC216870.3_FG005	0.919572	1	1.19933	0.360488	1.7449	0.00699314	0.633233	0.813798	0.763977	0.0777871	0.416964	0.362346
AC217050.4_FG001	0.103919	1	0.278732	1	0.68425	0.0667246	-0.161276	1	0.0676532	0.917369	0.404298	0.401787
AC217050.4_FG004	-0.0521251	1	0.0612216	1	0.373067	0.424807	-0.110875	1	-0.039332	0.95442	-0.131371	0.809315
AC217050.4_FG006	-0.0590747	1	-0.140263	1	-0.432944	0.297139	-0.0150321	1	-0.387421	0.319108	0.166309	0.708699
AC217050.4_FG007	-0.0914047	1	0.0417396	1	-2.7411	0.000905774	-0.292349	1	-0.21989	0.859009	-2.67377	0.00421561
AC217121.3_FG007	-0.369922	1	-0.0787516	1	0.278909	0.716856	0.0244873	1	-0.20611	0.81146	-0.272596	0.684118
AC217271.3_FG001	-0.0893201	1	0.231814	1	0.158294	0.839753	-0.248131	1	0.646741	0.196299	-0.374424	0.475583
AC217271.3_FG002	-0.156697	1	0.0138901	1	-0.124788	0.840411	-0.0720753	1	0.256444	0.594414	0.356837	0.37691
AC217300.3_FG005	0.30379	1	0.3913	1	0.366917	0.422898	0.280121	1	-0.124183	0.812835	-0.0976391	0.851337
AC217358.3_FG003	0.206243	1	-0.0457885	1	0.000639478	0.999682	-0.204808	1	-0.174512	0.782506	0.0192886	0.97723
AC217358.3_FG005	-0.967911	1	-0.0849504	1	0.148692	0.916708	0.324159	1	-0.54221	0.245124	0.150657	0.789701
AC217358.3_FG010	-0.126537	1	0.259896	1	-0.651863	0.0849498	-0.0197602	1	0.820204	0.0234098	-0.375321	0.311877
AC217358.3_FG011	0.224333	1	-0.2286	1	0.109099	0.864111	-0.0297259	1	-0.130669	0.827445	0.168913	0.734485
AC217401.3_FG001	0.102708	1	0.126568	1	0.944834	0.154709	0.389181	1	0.235153	0.769737	0.333458	0.66115
AC217401.3_FG002	-0.035735	1	-0.290372	1	-0.334721	0.515782	0.123028	1	-0.222863	0.711447	-0.103053	0.856678
AC217401.3_FG003	-0.170264	1	-0.110608	1	0.433512	0.308729	-0.0172382	1	0.0439566	0.941629	-0.0237613	0.966042
AC217499.3_FG001	0.00928995	1	0.197066	1	0.249936	0.622274	-0.0989026	1	0.211367	0.644786	0.125864	0.789364
AC217499.3_FG003	0.0539344	1	0.195179	1	-0.154653	0.789158	-0.085962	1	0.0967152	0.869894	-0.775762	0.0401724
AC217556.3_FG003	0.0734604	1	0.040997	1	0.260583	0.602393	-0.131675	1	0.482475	0.195681	0.218189	0.620962
AC217665.3_FG005	0.0213034	1	-0.0398691	1	0.286565	0.552856	0.16755	1	0.0760454	0.895052	0.341244	0.374839
AC217840.3_FG001	0.0484012	1	0.0696082	1	-0.334337	0.52268	-0.0620617	1	-0.165002	0.781287	-0.0506597	0.934987
AC217842.3_FG001	-0.356384	1	0.0392563	1	-0.0857007	0.905217	-0.0806998	1	0.430602	0.354138	-0.0942472	0.873395
AC217887.3_FG004	0.564327	1	-0.811536	1	0.982744	0.254029	NA	NA	NA	NA	NA	NA
AC217887.3_FG005	0.207858	1	0.304216	1	-0.108189	0.887406	-0.260765	1	0.276373	0.623202	0.553269	0.195898
AC217897.3_FG010	-0.729369	1	-0.291905	1	0.232559	0.832808	-0.88422	1	0.81857	0.361394	0.00234141	0.998271
AC217947.4_FG002	0.998556	1	0.04334	1	-0.741036	0.420159	0.697311	0.157625	-0.0527323	0.928261	-0.504157	0.12336
AC217962.3_FG005	-0.368743	1	-0.19709	1	-0.0292315	0.976228	0.593208	1	-0.858645	0.085497	-0.289071	0.636923
AC217965.2_FG012	-0.0961575	1	0.014074	1	0.481255	0.422554	-0.147143	1	-0.0364429	0.964537	0.0270827	0.969691
AC217975.3_FG001	-0.445197	1	-0.0254456	1	0.172261	0.755334	-0.161175	1	-0.148852	0.814046	-0.128034	0.833167
AC217977.3_FG003	0.0726236	1	-0.0671227	1	0.687328	0.125129	0.171166	1	-0.261296	0.658161	0.507258	0.256374
AC218035.3_FG001	0.93874	1	-0.0333863	1	-0.0967447	0.95433	0.925704	0.58591	-0.72237	0.346334	-0.147217	0.867712
AC218035.3_FG004	0.655438	1	0.0736844	1	-0.163314	0.884132	0.812148	1	-1.06291	0.209741	0.268919	0.766471
AC218093.3_FG005	-0.356402	1	-0.179224	1	-0.415051	0.601138	0.272379	1	-1.57087	0.0168587	-0.317448	0.644018
AC218148.2_FG008	-0.0708907	1	-0.435377	1	0.568232	0.224489	-0.0987971	1	-0.178284	0.792978	0.298747	0.584467
AC218457.2_FG013	0.0452804	1	0.00152202	1	-0.0501088	0.944621	-0.021749	1	0.198879	0.674632	-0.259489	0.53433
AC218900.3_FG001	-0.514434	1	-0.378695	1	-0.232267	0.805395	0.0287343	1	-0.212145	0.855156	0.0590095	0.95407
AC218972.3_FG001	-0.242245	1	-0.436857	0.958967	-0.222471	0.669382	-0.0970716	1	-0.639868	0.0715183	0.0850704	0.868266
AC218972.3_FG002	0.794213	1	-0.798748	1	0.607142	0.500489	0.089823	1	0.0224314	0.987869	-0.822711	0.276529
AC218972.3_FG004	0.470775	1	-0.800291	1	-1.14998	0.252329	NA	NA	NA	NA	NA	NA
AC218998.2_FG003	0.0313111	1	-0.4189	1	0.695604	0.426255	0.519965	1	0.535829	0.612961	0.39955	0.669392
AC218998.2_FG007	-0.390703	1	-0.375456	1	-0.596975	0.1177	-0.153253	1	-0.464531	0.210725	-0.911936	0.00361898
AC219020.4_FG002	-0.322144	1	0.528711	1	-0.282328	0.805253	0.221589	1	-0.141257	0.898204	-0.279682	0.752378
AC219061.2_FG007	-0.148398	1	-0.0820462	1	-0.0469893	0.957113	0.0351079	1	-0.408845	0.456251	0.194496	0.737493
AC220927.3_FG007	2.60424	1	-0.81151	1	-2.14749	0.372027	6.24036	0.0126643	-1.51196	0.645827	1.6694	0.162391
AC220970.4_FG002	-0.486725	1	-0.538967	1	2.42132	0.0206416	NA	NA	NA	NA	NA	NA
AC220972.3_FG001	-0.086006	1	0.107807	1	-0.915816	0.153545	-0.471321	1	-0.639447	0.595119	-0.364058	0.656256
AC225147.4_FG002	0.289871	1	-0.0324994	1	0.0641615	0.932966	-0.0550547	1	-0.463969	0.503642	0.631325	0.269569
AC225147.4_FG003	-0.060035	1	0.241461	1	-0.164665	0.825044	-0.111315	1	-0.11969	0.872357	-0.185987	0.76171
AC225185.3_FG004	0.177401	1	-0.0205309	1	-0.368869	0.519193	0.0677875	1	0.517504	0.269982	0.365004	0.443009
AC225193.3_FG003	-0.067055	1	-0.732811	0.953764	-0.128408	0.886674	0.372733	1	-0.212136	0.827743	0.123467	0.876426
AC225193.3_FG004	-0.141763	1	-0.488404	1	-0.327327	0.622768	-0.226871	1	-0.513406	0.336569	-0.818784	0.0570885
AC225205.3_FG003	0.151135	1	0.00779951	1	-0.575711	0.16833	-0.561134	1	-0.446539	0.39404	0.044357	0.943461
AC225354.2_FG004	-0.173356	1	0.259566	1	1.22776	0.101986	-0.616351	1	1.11952	0.312816	-0.081513	0.95584
AC225363.3_FG004	0.2051	1	-0.969057	0.760121	1.2989	0.077743	-0.367552	1	1.02212	0.139865	-0.33977	0.651248
AC225718.2_FG006	2.41718	1	0.0451084	1	-3.81132	0.0778785	6.00702	0.000340993	1.43513	0.36651	0.437625	0.689848
AC226227.2_FG005	0.202705	1	0.639933	1	-1.11589	0.131883	-0.142838	1	-0.146019	0.915508	-0.345647	0.703338
AC226230.2_FG001	0.0386098	1	-0.0445011	1	-0.0362559	0.96011	-0.0555363	1	0.352843	0.38461	0.09228	0.856678
AC226235.2_FG001	-0.259285	1	-0.780625	0.838351	-1.18546	0.0646914	-0.168858	1	-2.40173	0.0027567	0.0870103	0.934706
AC226235.2_FG002	0.120461	1	-0.298553	1	0.391956	0.48013	-0.229993	1	-0.687291	0.378501	0.228891	0.787581
AC226235.2_FG003	-0.519392	1	-0.55281	0.733849	-0.876886	0.0111496	0.00341468	1	-0.898851	0.0380701	-0.452335	0.265904
AC226248.1_FG002	0.895937	0.808321	-0.0223276	1	-0.742411	0.0768636	0.547858	1	-0.400018	0.519013	0.241995	0.663222
AC226373.2_FG010	-0.149606	1	-0.152575	1	-0.269463	0.609837	-0.143264	1	-0.185532	0.739438	-0.232691	0.632835
AC229978.2_FG002	-0.171697	1	0.0716953	1	-0.13641	0.905217	0.348077	1	-0.213647	0.840649	-0.123337	0.903397
AC230011.2_FG002	-0.267623	1	-0.194169	1	0.0266034	0.972445	0.0742611	1	-0.380658	0.325565	-1.1358	0.00142228
AC230013.2_FG007	-0.0498418	1	0.320396	1	0.759102	0.0406	-0.327098	1	-0.638676	0.350919	0.454147	0.495952
AC231180.2_FG001	1.41785	1	-1.10767	1	-0.800371	0.390153	NA	NA	NA	NA	NA	NA
AC231745.1_FG003	0.150185	1	0.214296	1	0.544598	0.164876	-0.363183	1	0.270602	0.553407	0.094862	0.856678
AC231745.1_FG004	0.0277398	1	0.202571	1	0.328792	0.47141	-0.0671247	1	0.54546	0.122234	0.115901	0.811863
AC231747.1_FG001	-0.045086	1	-0.0925946	1	0.15917	0.808891	0.152456	1	-0.183155	0.756505	0.364378	0.423072
AC232393.1_FG009	-0.140714	1	0.131147	1	-0.316762	0.722403	0.0220733	1	0.581834	0.461069	-0.421801	0.583003
AC233788.2_FG002	1.38556	1	0.620728	1	-3.58163	0.00800795	NA	NA	NA	NA	NA	NA
AC233850.1_FG003	0.24444	1	0.207316	1	0.89233	0.240011	0.360107	1	-0.0047729	0.997626	1.94165	0.00996394
AC233851.1_FG008	1.13098	1	0.0948233	1	-1.44829	0.224489	1.03477	1	2.15837	0.0170496	1.03023	0.180032
AC233851.1_FG009	1.14036	1	0.328497	1	-1.23411	0.233636	1.9385	1	0.379507	0.789106	0.795467	0.281022
AC233851.1_FG010	0	1	1.56249	1	-0.655119	0.730171	0	1	-2.04467	0.700876	3.37281	0.015246
AC233851.1_FG014	0.192756	1	-0.213837	1	0.506052	0.321169	-0.351234	1	-1.02578	0.22722	-0.0987938	0.927535
AC233853.1_FG003	1.58427	1	-0.331735	1	-0.920226	0.546651	NA	NA	NA	NA	NA	NA
AC233865.1_FG001	-0.26556	1	0.252627	1	-0.591999	0.269569	-0.014357	1	0.29743	0.574068	0.419519	0.342229
AC233865.1_FG006	-0.224969	1	0.125995	1	0.269385	0.679196	-0.156304	1	0.327695	0.580789	0.449281	0.348953
AC233866.1_FG006	-0.182218	1	-0.0580778	1	0.658589	0.070648	-0.345796	1	-0.465766	0.528079	0.196484	0.806831
AC233870.1_FG003	0.80405	1	-0.736582	1	0.432711	0.64294	0.381562	1	-0.662803	0.475454	0.132423	0.889495
AC233870.1_FG004	-0.169582	1	-0.565425	1	-0.575255	0.605636	-0.130315	1	-0.682644	0.250097	-0.828098	0.110372
AC233870.1_FG006	0.0760198	1	0.00398864	1	0.104425	0.868804	-0.154219	1	0.229127	0.621556	0.0882623	0.862449
AC233872.1_FG003	0.264602	1	-0.178887	1	0.405127	0.456843	-0.14115	1	-0.829754	0.110904	0.280957	0.60314
AC233878.1_FG004	-0.00242827	1	-0.111498	1	0.426979	0.451839	0.121672	1	-0.120921	0.887129	0.21364	0.729445
AC233880.1_FG006	-0.379316	1	-0.233218	1	0.133803	0.880754	-0.265218	1	-0.141298	0.875152	-0.0461658	0.9558
AC233882.1_FG003	0.523475	1	1.40526	0.642619	1.74502	0.0138228	1.95659	0.374761	0.279179	0.873796	0.269116	0.85036
AC233885.1_FG001	0.0713306	1	-0.0805246	1	-0.265865	0.735753	0.0470439	1	-0.379469	0.575902	-0.558342	0.309498
AC233887.1_FG006	-0.0221483	1	0.242084	1	-0.471357	0.24077	-0.216214	1	0.577442	0.117817	-0.45771	0.220063
AC233888.1_FG001	0.890539	1	-0.353004	1	-1.20518	0.219363	0.641411	1	0.287263	0.766196	0.0769221	0.945215
AC233888.1_FG002	0.0731997	1	0.0857927	1	0.0612639	0.930188	-0.094645	1	-0.0382881	0.950713	0.182872	0.688857
AC233892.1_FG001	-0.399099	1	-0.0833906	1	0.851156	0.0895752	0.0690447	1	-0.0723165	0.943049	1.07644	0.0399131
AC233893.1_FG002	-0.317449	1	0.265476	1	0.187095	0.800638	-0.452558	1	0.496426	0.346504	0.41658	0.407057
AC233893.1_FG003	0.357202	1	-0.0697533	1	-0.27686	0.753739	-0.317052	1	0.734915	0.327108	0.628983	0.341892
AC233893.1_FG006	-0.695661	1	-1.47146	0.872409	-1.2828	0.379842	0.60606	1	-3.00352	0.0112823	-1.99498	0.0613482
AC233894.1_FG005	-0.342605	1	-0.135145	1	-0.135115	0.878183	-0.00438753	1	-0.452632	0.475741	-0.517873	0.344509
AC233895.1_FG001	-0.0725726	1	0.0689919	1	0.440658	0.279844	-0.0771013	1	-0.0436859	0.942577	0.497685	0.148427
AC233898.1_FG004	0.0781092	1	-0.184021	1	-0.233457	0.741317	-0.0140106	1	-0.149771	0.818073	-0.709899	0.0823513
AC233899.1_FG005	1.57254	1	-0.182711	1	-1.54121	0.242721	1.53569	0.399435	-0.279766	0.834184	-0.0910408	0.930155
AC233901.1_FG004	-0.756275	1	-0.69894	1	-0.9652	0.138979	-0.0726732	1	-0.737519	0.453084	-0.988905	0.127669
AC233901.1_FG005	-0.020407	1	0.163441	1	-0.474454	0.575168	0.786305	1	0.0496922	0.968559	-0.648215	0.290429
AC233901.1_FG010	-0.0419248	1	0.234946	1	-0.742399	0.0374276	0.108487	1	0.584802	0.25121	-0.0754652	0.912398
AC233910.1_FG001	0.158754	1	-0.317336	1	0.652266	0.228359	0.581839	1	-0.740451	0.316769	0.106816	0.904013
AC233910.1_FG002	0.154565	1	0.350266	1	-0.135182	0.92204	0.24762	1	0.148037	0.906759	-0.464566	0.63941
AC233910.1_FG004	-0.160397	1	0.0370388	1	-0.0573934	0.945362	-0.135266	1	0.154439	0.819558	0.143366	0.814698
AC233910.1_FG008	-0.471324	1	0.090134	1	0.363451	0.492398	0.0803677	1	-0.673716	0.147118	-0.0935582	0.878479
AC233910.1_FG010	0.0431712	1	0.0388842	1	-0.44124	0.290387	0.00330504	1	0.0881843	0.869894	0.20471	0.638121
AC233914.1_FG001	0.104088	1	0.189481	1	0.670083	0.0990398	0.191546	1	-0.0839629	0.89325	-0.47998	0.251007
AC233922.1_FG004	-0.0114646	1	0.0300294	1	0.175889	0.846356	-0.118877	1	-0.383041	0.575902	-0.316386	0.641659
AC233922.1_FG005	-0.0350941	1	-0.0210586	1	0.390904	0.36792	-0.277707	1	0.0572601	0.919423	0.0490119	0.927964
AC233922.1_FG008	0.0683131	1	-0.0137671	1	-0.472683	0.250188	0.230223	1	-0.118635	0.819204	-0.354168	0.353177
AC233935.1_FG005	0.0309939	1	0.101798	1	0.506095	0.230492	0.0368028	1	0.4043	0.459046	-0.582573	0.246099
AC233938.1_FG003	-0.0421981	1	0.232512	1	-0.921199	0.248093	-0.209295	1	0.356656	0.59975	-0.84564	0.175061
AC233939.1_FG003	0.068384	1	0.248153	1	0.105403	0.906506	0.132798	1	0.172842	0.830682	0.104411	0.890004
AC233942.1_FG001	-0.102427	1	-0.350038	1	-0.559447	0.220055	-0.106737	1	-0.350825	0.508492	-0.442156	0.317697
AC233945.1_FG003	-1.02602	1	-1.2543	0.670771	-0.169479	0.864589	-1.27432	1	0.268554	0.809959	1.71406	0.00458921
AC233949.1_FG004	-0.215325	1	0.0978312	1	-0.0802558	0.902887	0.128252	1	0.254551	0.582985	0.322353	0.42957
AC233952.1_FG006	0.114167	1	-0.659492	1	-0.775472	0.258525	-0.28008	1	-0.271927	0.805282	0.13592	0.888573
AC233953.1_FG005	-0.168655	1	0.0521064	1	-0.539294	0.151801	-0.0907704	1	0.486781	0.232632	-0.639169	0.0740543
AC233955.1_FG008	0.818557	1	-0.274003	1	-0.651402	0.48076	-1.78133	1	1.96808	0.112982	0.602021	0.587391
AC233960.1_FG002	-0.295188	1	0.0730241	1	0.522894	0.169046	0.119168	1	-0.004981	0.994637	0.395167	0.314671
AC233960.1_FG003	-0.177529	1	-0.211369	1	-0.53864	0.246676	-0.139415	1	0.0336147	0.963798	-0.990089	0.00620833
AC233961.1_FG001	-0.242379	1	-0.0943051	1	-0.189066	0.738119	-0.0340987	1	0.0704544	0.906915	-0.16768	0.729682
AC233967.1_FG001	-0.319669	1	0.043162	1	0.612919	0.409675	0.370515	1	0.374087	0.733469	0.47476	0.555577
AC233979.1_FG006	-0.30505	1	-0.467227	1	-0.325765	0.696652	-0.248781	1	-1.25582	0.0484943	-0.970046	0.073106
AC233979.1_FG007	0.671768	1	-0.816601	1	-0.751817	0.466871	NA	NA	NA	NA	NA	NA
AC233979.1_FG009	0.0446738	1	0.00699043	1	-0.166492	0.78275	-0.313094	1	0.309597	0.524081	0.315855	0.473245
AC233979.1_FG010	0.364214	1	0.434302	1	0.0167393	0.989424	0.21775	1	0.608595	0.475025	0.24386	0.783416
AC234152.1_FG002	0.249613	1	0.503683	0.953764	-0.342667	0.573121	0.0514553	1	0.090779	0.890471	-0.445428	0.320906
AC234152.1_FG007	0.214058	1	0.331535	1	-0.667165	0.42389	0.121345	1	0.507275	0.539501	-0.435051	0.620626
AC234154.1_FG007	0.120174	1	-0.0533153	1	0.325073	0.476311	0.0756668	1	0.254927	0.605778	0.234744	0.61118
AC234154.1_FG008	0.222339	1	0.142442	1	-0.0231835	0.975126	-0.160249	1	0.37835	0.440429	1.04766	0.00741893
AC234155.1_FG002	-0.135503	1	-0.347131	1	-1.56489	0.000684727	-0.0683926	1	-0.352045	0.564591	-1.65	0.00208928
AC234156.1_FG005	-0.20065	1	0.043281	1	1.04622	0.13545	1.1009	1	-0.724943	0.451068	0.562502	0.536454
AC234157.1_FG002	0.18162	1	0.363518	1	0.846243	0.0161063	0.239317	1	0.142636	0.773943	-0.0776195	0.880484
AC234158.1_FG005	0.0624764	1	0.00147863	1	-0.190072	0.734844	0.0566724	1	0.33128	0.416013	0.0134975	0.981146
AC234159.1_FG002	-0.065092	1	0.407989	1	-0.204188	0.716293	-0.0435809	1	0.385948	0.407391	-0.41704	0.343749
AC234161.1_FG010	0.0946734	1	-0.0515787	1	-0.144578	0.816573	0.052344	1	0.0947006	0.876628	0.149163	0.776779
AC234165.1_FG002	-0.110969	1	0.51046	0.757533	-0.194904	0.713677	-0.0290447	1	0.708804	0.0541163	0.204839	0.680813
AC234171.1_FG003	0.253433	1	-0.127186	1	-0.589848	0.113886	0.0123845	1	-0.45629	0.235396	-0.0273802	0.960847
AC234175.1_FG010	-0.296531	1	-0.22697	1	0.270142	0.804197	0.418287	1	-0.266987	0.912935	0.410961	0.758932
AC234180.1_FG002	-0.110968	1	-0.190938	1	-0.00813452	0.994116	-0.0760093	1	0.489146	0.503635	0.320279	0.659001
AC234185.1_FG004	0.203559	1	0.413563	1	-1.30207	0.217668	-0.352299	1	-1.31442	0.0283072	0.932454	0.0589094
AC234185.1_FG007	-0.151953	1	-0.0733289	1	0.272427	0.588584	-0.145072	1	-0.236092	0.643715	0.253178	0.579721
AC234199.1_FG003	-0.770708	1	-0.905281	1	0.857415	0.290549	0.430399	1	-0.242325	0.887916	-0.254354	0.849418
AC234201.1_FG003	-0.0469391	1	-0.365164	1	0.0933314	0.889427	-0.148556	1	-0.256617	0.622788	-0.0383719	0.949848
AC234203.1_FG004	-0.253375	1	-0.101169	1	0.229017	0.652463	0.188718	1	0.183708	0.72801	0.292096	0.504288
AC234203.1_FG009	0.173639	1	0.104922	1	0.0655115	0.955124	-0.119975	1	0.451417	0.560193	0.787114	0.201055
AC234203.1_FG010	0.940271	1	0.345895	1	-0.204372	0.868107	0.0829734	1	-1.05902	0.403736	-0.904627	0.364535
AC234203.1_FG011	0.219581	1	-0.389037	1	0.341287	0.662692	0.0340051	1	-1.40213	0.0186652	-0.708202	0.233311
AC234515.1_FG003	-0.0680214	1	0.606924	0.62676	-0.249714	0.650107	0.0188308	1	0.868425	0.0181221	0.913856	0.00919685
AC234520.1_FG003	-0.173625	1	0.609524	1	0.989603	0.146335	0.575354	1	0.45039	0.595119	1.36802	0.0581147
AC234520.1_FG005	-0.28738	1	-0.0319705	1	0.0409168	0.954831	0.189989	1	-0.217326	0.660232	-0.11804	0.824724
AC234521.1_FG004	-0.865307	1	1.53584	0.399625	0.583978	0.467118	0.539013	1	1.11346	0.20383	1.77472	0.0712397
AC234522.1_FG005	0.0511541	1	0.569073	0.598306	-0.061292	0.925571	-0.0711308	1	0.498814	0.299841	-0.122144	0.838854
AC234526.1_FG005	1.63607	1	-0.266581	1	-0.718893	0.381307	-1.70833	1	2.33996	0.320211	0.209332	0.842849
AC234528.1_FG001	-0.302357	1	-0.401108	1	-0.568772	0.281875	-0.388525	1	-0.915687	0.34546	-0.598576	0.53696
AC234528.1_FG004	0.214804	1	0.252656	1	0.212758	0.839753	0.370628	1	0.419057	0.578729	0.311869	0.666773
AC234528.1_FG005	-0.380148	1	-0.415749	1	0.992739	0.0163188	0.329163	1	-1.33507	0.117817	0.115672	0.912497
AC234575.1_FG003	0.323341	1	0.150882	1	0.157251	0.89929	NA	NA	NA	NA	NA	NA
AC234575.1_FG008	-0.456002	1	0.254276	1	-0.379189	0.641432	0.0140762	1	-0.0328514	0.981422	-0.120627	0.911515
AC235534.1_FG007	-0.513356	1	0.407593	1	-2.03171	0.085608	NA	NA	NA	NA	NA	NA
AC235535.1_FG001	0.0271987	1	0.124044	1	0.0430508	0.952289	0.039608	1	0.532343	0.135541	0.172945	0.702529
AC235541.1_FG002	-0.02336	1	0.135086	1	0.227293	0.669271	-0.240505	1	0.06775	0.904523	0.0322502	0.95407
AC235543.1_FG002	0.486536	1	-0.573771	1	1.38756	0.0223183	0.805623	1	0.653362	0.432965	1.42587	0.00685756
AC235543.1_FG003	0.0920607	1	0.414421	1	2.05275	0.00213168	0.0469884	1	0.478171	0.602113	1.5457	0.0166704
AC235544.1_FG004	0.170005	1	-1.07986	0.446535	-0.138738	0.864606	0.210227	1	-0.128205	0.89106	0.0936361	0.89908
AC235546.1_FG001	-0.272703	1	-0.275323	1	0.0530183	0.947051	-0.163244	1	-0.136881	0.820746	-0.281753	0.551421
AC235547.1_FG005	0.253552	1	0.0118492	1	0.0596231	0.937789	-0.0829689	1	-0.0580897	0.932861	-0.35639	0.404952
AF466202.2_FG008	-0.105878	1	0.0272666	1	-0.0357025	0.960433	0.103401	1	0.160491	0.74522	-0.116161	0.810329
AF546187.1_FG011	-0.565719	1	0.0704407	1	0.363105	0.650416	-2.23796	1	-1.62366	0.264511	1.56474	0.0322401
AF546187.1_FG012	2.18237	1	-0.817041	1	-0.26967	0.858093	2.08127	1	-0.701902	0.643797	1.45665	0.0627845
AY530952.1_FG001	0.174198	1	-0.327843	1	-2.43053	0.0191419	NA	NA	NA	NA	NA	NA
AY542798.1_FG003	0.529325	1	-0.130122	1	0.379011	0.499337	0.122804	1	-0.171591	0.824035	0.358684	0.512835
EF517601.1_FG010	-0.55415	1	0.607824	1	1.37533	0.0294557	0.441393	1	-0.28446	0.739957	0.809076	0.2311
EF517601.1_FG012	-0.431735	1	-0.0996998	1	0.453887	0.261479	0.0075708	1	-0.585645	0.410861	0.273039	0.719178
EF517601.1_FG015	0.000928829	1	-0.102331	1	-0.377027	0.522132	0.135078	1	0.034075	0.967569	-0.167094	0.789364
EF517601.1_FG025	0.395257	1	0.519994	1	1.8763	0.00605086	0.487275	1	0.875746	0.0971027	0.971381	0.076791
GRMZM2G000014	0.478563	1	-0.134906	1	0.599208	0.260698	-0.452091	1	0.423557	0.534603	0.249433	0.68671
GRMZM2G000035	-0.696017	1	-0.853477	1	0.204063	0.892095	-1.50037	1	-1.0974	0.735001	-0.0102803	0.994904
GRMZM2G000039	0.0495509	1	0.124073	1	-0.368255	0.402749	0.0284892	1	0.654802	0.0629615	-0.341821	0.40326
GRMZM2G000052	0.239672	1	-0.0232779	1	-0.68111	0.0627933	0.0901428	1	0.321379	0.442801	-0.877449	0.00529496
GRMZM2G000114	-0.0394857	1	0.080874	1	0.0802354	0.903206	0.0624121	1	0.366762	0.353219	-0.0285194	0.958677
GRMZM2G000127	0.0606504	1	-0.315318	1	-0.625313	0.477422	0.255431	1	-0.361211	0.765491	-0.561866	0.539682
GRMZM2G000171	-0.0300818	1	-0.164616	1	-0.631058	0.0983447	-0.196165	1	-0.157768	0.754518	-0.824987	0.00668094
GRMZM2G000177	-0.126368	1	-0.0268205	1	-0.608372	0.195389	-0.0417014	1	0.0172961	0.983954	0.224971	0.686659
GRMZM2G000209	-0.0110138	1	-0.0277285	1	-0.0244546	0.974897	-0.102271	1	0.0965307	0.870319	-0.297716	0.487578
GRMZM2G000219	0.0344858	1	0.0928932	1	-0.76476	0.0345308	0.253501	1	-0.287301	0.51637	-1.08214	0.00335726
GRMZM2G000221	-1.46375	1	-0.58447	1	0.947947	0.589292	-1.11697	1	0.763728	0.263541	0.408842	0.60314
GRMZM2G000231	-0.739848	1	-0.44557	1	1.07063	0.17657	NA	NA	NA	NA	NA	NA
GRMZM2G000236	1.71847	1	-0.780108	1	-0.0834563	0.960119	5.19238	0.143252	-0.565471	0.700633	0.140677	0.9312
GRMZM2G000245	0.0798062	1	0.276353	1	0.156491	0.820153	-0.0800247	1	0.346089	0.528079	0.292329	0.559181
GRMZM2G000256	0.154181	1	-0.0505761	1	0.534078	0.166264	0.1546	1	-0.520893	0.176674	0.359695	0.362645
GRMZM2G000261	-0.235786	1	0.742779	1	0.32617	0.760935	-0.277209	1	0.680453	0.426948	0.591424	0.467159
GRMZM2G000264	0.0742246	1	-0.302871	1	-0.191636	0.736428	-0.141655	1	-0.56583	0.108562	-0.904428	0.0023738
GRMZM2G000268	0.662033	1	-0.183723	1	1.26601	0.340047	0.567921	1	-0.776799	0.525923	-0.236476	0.903122
GRMZM2G000278	0.160557	1	-0.430616	1	-0.12329	0.837928	0.253111	1	-0.301946	0.758643	-0.0271642	0.974082
GRMZM2G000280	-0.149546	1	-0.339227	1	0.0997117	0.880625	-0.180903	1	-0.650994	0.0952689	-0.35774	0.397496
GRMZM2G000288	0.11201	1	-0.123491	1	-0.441973	0.316896	-0.242126	1	-0.528583	0.18766	-0.947346	0.0104831
GRMZM2G000326	-0.444815	1	-0.505262	1	0.771785	0.568445	-0.376052	1	0.793208	0.596124	0.529647	0.723029
GRMZM2G000339	0.761712	1	-0.0653443	1	0.821697	0.262616	-0.933234	1	-1.40333	0.145912	0.804037	0.369174
GRMZM2G000353	0.187623	1	0.368152	1	1.08515	0.509177	-0.254879	1	0.570398	0.436027	0.63593	0.52181
GRMZM2G000361	0.701354	1	0.385643	1	0.614802	0.193889	-0.00407693	1	0.133615	0.813865	0.101383	0.856746
GRMZM2G000371	-0.107143	1	-0.262775	1	-0.163589	0.780027	-0.281571	1	-0.384051	0.388926	-0.0354672	0.952791
GRMZM2G000393	0.144684	1	-0.161322	1	0.030773	0.967792	-0.00379215	1	-0.3496	0.495902	0.134823	0.802545
GRMZM2G000397	-0.460502	1	-0.120106	1	-0.153375	0.83894	-0.240646	1	0.325797	0.564205	0.194173	0.736079
GRMZM2G000423	0.820224	1	0.00363991	1	1.79691	0.0799038	0.0347988	1	0.674933	0.865701	0.27241	0.826414
GRMZM2G000451	0.178778	1	0.067384	1	-0.547192	0.695952	0.239698	1	-1.58017	0.00186288	-0.653936	0.122781
GRMZM2G000453	0.322528	1	-0.0847164	1	-0.977951	0.0965423	0.723592	1	-1.05981	0.204021	1.0017	0.140321
GRMZM2G000481	-0.204632	1	-0.111359	1	0.211783	0.761716	-0.0380307	1	-0.0756061	0.926135	0.552436	0.274589
GRMZM2G000489	-0.259141	1	0.298293	1	0.403339	0.533956	0.244411	1	0.391461	0.40296	-0.202034	0.713822
GRMZM2G000510	-0.0758645	1	-0.0259195	1	-0.174416	0.76476	-0.0905794	1	-0.0304003	0.960603	0.00751718	0.989988
GRMZM2G000531	-0.0948141	1	0.379962	1	0.599407	0.105236	0.437707	1	0.721128	0.0276422	0.607335	0.0561262
GRMZM2G000540	-0.0521865	1	-0.185483	1	0.229385	0.659198	0.0263176	1	-0.358951	0.367048	0.13899	0.763703
GRMZM2G000581	0.391727	1	-0.41659	1	0.164943	0.895126	NA	NA	NA	NA	NA	NA
GRMZM2G000587	2.49702	1	-0.173701	1	-3.32067	0.121127	3.2887	0.000826403	0.0637798	0.965739	1.65957	0.0439114
GRMZM2G000593	0.0742569	1	-0.420718	0.991149	-0.107929	0.865621	0.126564	1	-0.890695	0.0050025	-0.513451	0.129506
GRMZM2G000601	0.101683	1	-0.141312	1	-0.68114	0.447817	0.151192	1	0.03885	0.97768	-1.02461	0.160654
GRMZM2G000603	-0.0186631	1	0.578658	1	-0.654625	0.434607	0.216717	1	0.043305	0.975348	-0.218952	0.809315
GRMZM2G000610	-0.00964303	1	-0.0384655	1	0.180776	0.824322	-0.144673	1	-0.403098	0.536999	-0.0320049	0.967264
GRMZM2G000614	0.963648	1	-0.45679	1	1.47045	0.120143	-0.568669	1	0.157984	0.917278	0.779645	0.369824
GRMZM2G000615	-0.185627	1	-0.220591	1	0.0940177	0.8856	-0.335227	1	-0.310761	0.527677	0.0657831	0.908654
GRMZM2G000620	-0.078656	1	-0.162714	1	-1.93453	0.00109597	-0.167615	1	-0.774351	0.118145	-2.03269	0.000357335
GRMZM2G000622	-0.0179954	1	0.0449234	1	0.322559	0.489445	0.112413	1	-0.218743	0.633731	-0.00497639	0.993468
GRMZM2G000623	0.176129	1	0.00025302	1	-0.324721	0.55586	-0.0775338	1	0.273428	0.591734	-0.0488534	0.937415
GRMZM2G000632	-0.0395927	1	-0.2005	1	0.141074	0.873341	0.580275	1	-0.651386	0.319361	-0.346924	0.612611
GRMZM2G000633	-0.201626	1	-0.281064	1	-0.413603	0.520372	-0.373271	1	0.598448	0.208431	-1.14042	0.0107394
GRMZM2G000645	-0.0134905	1	-0.0509172	1	0.0349338	0.967728	0.12604	1	0.019217	0.982545	0.144267	0.811054
GRMZM2G000650	-0.101353	1	0.173689	1	0.176979	0.758237	-0.0773987	1	-0.126829	0.805282	0.283688	0.477576
GRMZM2G000660	-0.113285	1	-0.126566	1	0.387489	0.378492	-0.215346	1	-0.40369	0.330494	0.202026	0.667593
GRMZM2G000686	-0.464348	1	-0.194109	1	-0.204216	0.756518	-0.608296	0.607588	-1.11053	0.00179745	-0.441612	0.252183
GRMZM2G000710	-0.168948	1	0.0493025	1	0.154098	0.7953	0.16012	1	0.0945225	0.868507	0.138905	0.777828
GRMZM2G000713	0.168729	1	-0.101182	1	0.166936	0.840411	-0.493692	1	-0.423323	0.636441	0.46747	0.466916
GRMZM2G000718	-0.313706	1	-0.946132	0.747885	-1.00893	0.110404	0.079563	1	-1.38221	0.00260261	-0.745093	0.0746893
GRMZM2G000719	-0.0568295	1	0.422491	1	0.835345	0.0978051	0.0151467	1	0.478996	0.411045	0.192097	0.77218
GRMZM2G000739	0.235343	1	0.529781	0.770113	-0.0743724	0.911121	0.406977	1	0.844799	0.0457957	0.898928	0.0260149
GRMZM2G000741	-0.440256	1	0.161322	1	0.618187	0.220615	-0.341635	1	0.496982	0.37637	0.625266	0.15085
GRMZM2G000749	-0.0125806	1	-0.0626225	1	-0.355578	0.431666	-0.105755	1	0.262651	0.564205	-0.41678	0.263807
GRMZM2G000753	0.131885	1	0.143325	1	-0.0288201	0.971071	-0.0101704	1	-0.0366649	0.959603	-0.0538615	0.930968
GRMZM2G000764	-0.152657	1	-0.7248	0.771641	-0.471681	0.400166	-0.547666	1	-1.98553	0.000376513	0.217974	0.657847
GRMZM2G000777	0.132529	1	-0.000399624	1	0.425518	0.532838	-0.332383	1	-0.610185	0.44384	0.0107979	0.992108
GRMZM2G000812	-0.431974	1	-0.000479971	1	0.374383	0.396481	-0.273658	1	-0.76661	0.127364	1.44784	0.00213472
GRMZM2G000816	0.200084	1	-0.609547	1	-0.818684	0.424807	0.038713	1	-0.108701	0.93993	-2.34956	0.0105496
GRMZM2G000818	-0.339363	1	-0.260315	1	0.0803659	0.95192	-0.423527	1	1.09579	0.0113226	-0.485784	0.367138
GRMZM2G000823	-0.0928706	1	-0.0470848	1	0.0116288	0.987083	0.193749	1	-0.0391238	0.95249	0.269299	0.530815
GRMZM2G000836	-0.445668	1	-0.312495	1	-0.865928	0.169511	-0.405618	1	-0.396303	0.619471	-1.42502	0.00500873
GRMZM2G000874	0.0985352	1	-0.387655	1	0.413838	0.551991	-0.0483415	1	-0.277731	0.739438	0.188294	0.811109
GRMZM2G000909	-0.0987022	1	-0.286233	1	0.0170761	0.984497	-0.249664	1	-0.0840951	0.909447	-0.362118	0.483502
GRMZM2G000923	-0.0451772	1	-0.0703236	1	0.127723	0.834341	-0.0294178	1	-0.0356612	0.954564	0.292776	0.464798
GRMZM2G000932	-0.191997	1	-0.611573	0.876331	-1.51091	0.00425122	0.0037781	1	-0.92549	0.0734022	-1.60214	0.00141923
GRMZM2G000936	0.188787	1	-0.0825013	1	-0.538401	0.169212	0.155324	1	0.07189	0.897345	-0.446102	0.1971
GRMZM2G000937	-0.100931	1	-0.317863	1	-0.319625	0.527691	-0.0860466	1	-0.137516	0.815614	-0.417981	0.309192
GRMZM2G000964	0.442929	1	-0.116815	1	1.00234	0.0576176	-0.031116	1	-0.359983	0.696224	0.476829	0.54752
GRMZM2G000973	0.0165399	1	-0.0420633	1	0.290782	0.698791	-0.347306	1	-0.247983	0.745802	0.0750102	0.925508
GRMZM2G000976	-0.309481	1	-0.621635	1	-0.0486084	0.973075	-0.404655	1	-0.769933	0.519667	0.0642582	0.956915
GRMZM2G000980	-0.114511	1	-0.150791	1	0.109418	0.862732	-0.222448	1	-0.191681	0.717191	-0.0682983	0.902614
GRMZM2G001024	0.109904	1	0.0989317	1	-0.0506341	0.953438	-0.0730483	1	0.267394	0.664571	0.162681	0.787581
GRMZM2G001033	0.265589	1	-0.368093	1	-0.202557	0.746757	0.0659136	1	-0.515149	0.36475	0.303524	0.556657
GRMZM2G001048	-0.154789	1	-0.269227	1	0.391353	0.387073	0.0793872	1	-0.263419	0.620975	0.276988	0.552292
GRMZM2G001079	0.915271	1	-1.03959	1	-0.757791	0.596562	0.723233	1	-1.72672	0.185314	-0.681298	0.602274
GRMZM2G001084	-0.258714	1	0.0134883	1	0.299983	0.530981	-0.153988	1	-0.362357	0.38273	-0.200536	0.666246
GRMZM2G001088	0.192775	1	0.00746858	1	-0.177355	0.813003	-0.540136	1	-0.760542	0.14162	-0.347419	0.512005
GRMZM2G001097	0.0767394	1	-0.280867	1	-0.293106	0.692287	0.0917611	1	0.294204	0.692641	-0.129297	0.857989
GRMZM2G001180	-0.146305	1	-0.0981587	1	0.037427	0.961961	-0.0215484	1	0.338427	0.511205	0.163224	0.762108
GRMZM2G001191	-0.0558096	1	-0.19511	1	-0.120287	0.846109	-0.0712913	1	-0.285302	0.504919	-0.33635	0.371723
GRMZM2G001200	-0.255102	1	1.03027	0.600475	0.0868284	0.936343	0.687236	1	1.20389	0.201776	0.794024	0.341892
GRMZM2G001221	-0.690134	1	-0.192012	1	0.0390343	0.973327	-0.0620828	1	-0.069513	0.952421	0.167568	0.835891
GRMZM2G001243	-0.115028	1	-0.341153	1	-0.384814	0.403019	0.0720241	1	-0.233557	0.85652	1.04229	0.0864289
GRMZM2G001247	-0.0532231	1	-0.289364	1	-0.547114	0.420159	-0.788529	0.933019	-0.249466	0.698755	-1.35965	0.00605245
GRMZM2G001255	-0.765035	1	-0.210857	1	-0.413108	0.477601	-0.142312	1	-0.559124	0.271129	-0.421969	0.412186
GRMZM2G001265	-0.307728	1	-0.0319127	1	0.384375	0.387081	-0.0112982	1	0.533633	0.183569	0.158888	0.748585
GRMZM2G001272	0.114965	1	0.090536	1	-0.0341702	0.962099	0.0499844	1	0.35354	0.407391	-0.142007	0.776923
GRMZM2G001288	-0.858837	1	-0.133793	1	0.105397	0.886756	0.0531377	1	-0.872328	0.448676	0.88914	0.160166
GRMZM2G001289	0.00999367	1	-0.230135	1	-1.07832	0.00519494	0.314264	1	-0.206154	0.70472	-1.12315	0.00207941
GRMZM2G001296	-1.07691	0.0185687	-0.861867	0.140349	-0.989464	0.0047152	-0.625493	0.457466	-1.0581	0.0016135	-0.817278	0.0130662
GRMZM2G001297	-0.0783446	1	-0.00754838	1	0.522815	0.176828	0.156113	1	0.143794	0.775651	0.316425	0.404873
GRMZM2G001304	-0.306813	1	0.0205325	1	-1.25669	0.0207931	-0.0246829	1	-0.0135469	0.987869	-1.11631	0.039867
GRMZM2G001327	-0.0466223	1	-0.00680469	1	0.87471	0.0101879	-0.0746266	1	-0.143245	0.870337	0.355518	0.620315
GRMZM2G001332	0.138505	1	0.30172	1	-0.424527	0.684481	0.490893	1	-0.168134	0.884882	-0.507473	0.563498
GRMZM2G001334	-0.0212645	1	-0.181631	1	0.100647	0.875127	-0.0255128	1	-0.519384	0.161361	-0.360344	0.347718
GRMZM2G001363	-0.115122	1	0.610971	0.840766	1.3561	0.00107175	-0.217176	1	0.566011	0.229886	1.03269	0.0160827
GRMZM2G001415	-0.374854	1	-1.11273	0.12922	0.150721	0.844201	-0.0147142	1	0.634377	0.149567	0.084551	0.893797
GRMZM2G001421	-0.0552392	1	-0.0448873	1	-1.39488	0.0211101	-0.0190631	1	0.0103616	0.991991	-2.255	0.00102176
GRMZM2G001426	-0.410933	1	-2.07297	0.0754032	-1.98626	0.01616	-1.44861	1	-3.05463	0.0199029	-1.93657	0.0330388
GRMZM2G001444	-0.225682	1	-0.354717	1	0.0977324	0.896635	-0.313239	1	-0.0563059	0.940613	0.356747	0.460329
GRMZM2G001451	-0.28917	1	0.263236	1	-0.22163	0.839679	0.516721	1	-4.81719	0.00219221	0.150132	0.842527
GRMZM2G001454	-0.215711	1	-0.227123	1	0.177726	0.823886	0.201401	1	0.0483492	0.956233	0.0697082	0.925326
GRMZM2G001457	0.161857	1	0.178653	1	0.207624	0.696249	0.00454157	1	-0.0179414	0.979227	0.889398	0.0124933
GRMZM2G001500	0.173475	1	0.157385	1	1.10738	0.00364675	0.276869	1	-0.288936	0.549891	0.0189263	0.974082
GRMZM2G001508	0.654064	1	-0.082719	1	-1.14429	0.404848	-0.22065	1	0.936826	0.426186	-0.802889	0.52564
GRMZM2G001514	-0.0136214	1	-1.06254	0.761288	-1.12968	0.147906	0.837546	1	-2.35316	0.00273405	-1.7187	0.0101629
GRMZM2G001530	0.00276077	1	0.066907	1	0.359513	0.61714	-0.0617227	1	0.157934	0.86687	0.449865	0.489619
GRMZM2G001541	-0.0341783	1	0.035196	1	-0.804974	0.191399	0.290769	1	0.135037	0.906855	0.0753539	0.939489
GRMZM2G001551	-0.00638754	1	0.307011	1	1.04821	0.00760208	0.0384318	1	0.306574	0.561874	0.43828	0.344498
GRMZM2G001577	0.580706	1	0.0017836	1	-0.553205	0.284437	0.298492	1	-0.621698	0.274292	0.205423	0.734479
GRMZM2G001592	-0.479341	1	1.14455	0.877312	0.527526	0.551693	-0.43704	1	-0.86314	0.376889	0.753694	0.301558
GRMZM2G001631	-0.949948	1	-1.07336	0.623824	-0.713501	0.289144	0.235672	1	-0.474466	0.64827	-1.01127	0.133665
GRMZM2G001639	0.0731077	1	-0.0655925	1	-0.582329	0.12602	0.0521805	1	0.0714585	0.901053	-0.0617766	0.907912
GRMZM2G001645	0.491268	1	-0.353671	1	0.139738	0.860127	-0.280945	1	-1.23346	0.0818317	0.3051	0.65966
GRMZM2G001652	-0.0958159	1	-0.233552	1	-0.175957	0.770038	-0.0720267	1	-0.089364	0.884316	-0.0998048	0.857825
GRMZM2G001653	0.154499	1	0.437823	0.995404	-0.975673	0.0217156	0.0632042	1	-0.285195	0.732364	-0.285717	0.710893
GRMZM2G001661	-0.270704	1	-0.338653	1	-0.524442	0.399237	-0.370576	1	-0.247716	0.652344	-0.278526	0.57564
GRMZM2G001663	0.231375	1	0.815054	0.163988	0.29808	0.557348	0.177012	1	1.28456	0.0396933	0.0481888	0.958677
GRMZM2G001668	-0.120107	1	0.0898425	1	-0.331769	0.476311	-0.074643	1	0.0437393	0.942577	-0.400381	0.27978
GRMZM2G001676	0.0808773	1	0.381713	1	0.67312	0.135348	-0.142831	1	1.03745	0.0804114	0.165075	0.805433
GRMZM2G001696	-0.000788516	1	0.239391	1	-0.514585	0.305393	-0.179752	1	0.328565	0.747314	-1.05795	0.16373
GRMZM2G001724	-0.204513	1	0.22247	1	-0.409979	0.304478	-0.193178	1	0.590238	0.318533	-0.950606	0.0723401
GRMZM2G001750	-0.0346764	1	-0.0541942	1	0.236686	0.64459	0.112881	1	0.166582	0.749336	-0.0200766	0.972228
GRMZM2G001755	0.141691	1	0.0868592	1	0.0798897	0.904211	0.0245272	1	0.221924	0.625586	0.130035	0.78419
GRMZM2G001764	-0.244283	1	-0.513883	1	-0.140131	0.884336	-0.10666	1	-0.780522	0.181036	-1.51733	0.00192056
GRMZM2G001777	-0.0521149	1	-0.0815171	1	-0.176829	0.791682	-0.0412938	1	-0.15535	0.794743	-0.344762	0.447736
GRMZM2G001803	-0.037081	1	-0.155776	1	0.22372	0.710573	0.126242	1	-0.192077	0.750706	0.254801	0.608901
GRMZM2G001805	0.129052	1	-0.0690352	1	-0.373571	0.409076	0.00916603	1	-0.0541666	0.923842	-0.53072	0.113539
GRMZM2G001816	0.300699	1	0.366799	1	0.551444	0.188184	-0.112626	1	-0.175499	0.85459	0.522761	0.465818
GRMZM2G001820	-0.157028	1	-0.341528	1	-0.362765	0.492855	-0.0997599	1	-0.362409	0.494929	-0.508388	0.218341
GRMZM2G001850	-0.473265	1	0.0902625	1	0.422557	0.522097	-0.478931	1	-1.32235	0.131666	0.272419	0.75885
GRMZM2G001853	0	1	0	1	-0.135714	0.900572	NA	NA	NA	NA	NA	NA
GRMZM2G001867	-0.273038	1	-0.0734486	1	-0.0415502	0.975474	0.583138	1	0.0438496	0.972474	-0.443394	0.62614
GRMZM2G001869	-0.410576	1	-0.237522	1	-0.542685	0.317661	0.129537	1	0.0711059	0.931149	-0.262588	0.663938
GRMZM2G001887	-0.0953991	1	0.149336	1	0.501645	0.202416	0.00267127	1	-0.235203	0.648738	0.146738	0.781639
GRMZM2G001889	-0.363231	1	0.200976	1	1.79733	0.168902	NA	NA	NA	NA	NA	NA
GRMZM2G001895	-0.144192	1	-0.0540334	1	0.0709246	0.916952	-0.129502	1	0.0024272	0.997193	0.0148572	0.979598
GRMZM2G001898	-0.0431097	1	-0.00457267	1	0.614045	0.0991377	-0.206528	1	0.20749	0.685199	0.51789	0.138463
GRMZM2G001904	0.351685	1	0.217281	1	-0.0121891	0.98683	0.17836	1	0.0396612	0.947605	-0.428384	0.231728
GRMZM2G001905	0.380547	1	-0.12547	1	0.150216	0.874284	0.142996	1	-0.122815	0.89106	-0.0534386	0.952189
GRMZM2G001915	0.749456	1	0.0311862	1	-0.625875	0.670538	-0.603865	1	0.164483	0.864494	-0.36036	0.599662
GRMZM2G001918	0.457478	1	0.0615967	1	1.15026	0.00608622	-0.572217	1	-1.54047	0.0762062	0.425528	0.663924
GRMZM2G001930	0.907538	1	0.126879	1	-1.3375	0.151255	0.209735	1	0.00194666	0.997751	-1.07663	0.000278904
GRMZM2G001934	-0.394628	1	-0.246305	1	-0.0809343	0.928766	-0.227704	1	-0.237819	0.692935	-0.527049	0.22207
GRMZM2G001953	0.315772	1	1.02805	1	0.318955	0.721304	-0.617477	1	0.621955	0.775612	1.98003	0.0273714
GRMZM2G001956	0.125261	1	0.123899	1	-0.606471	0.124485	0.015748	1	-0.224518	0.692641	-0.825537	0.0590218
GRMZM2G001973	0.420121	1	0.80509	0.771641	-0.857218	0.167183	0.286106	1	1.73429	3.18477e-05	-0.944478	0.00294588
GRMZM2G001991	0.341017	1	0.152586	1	0.0594857	0.953692	0.430577	1	0.674562	0.224332	-0.06274	0.934987
GRMZM2G002002	-0.00948765	1	0.0207516	1	0.0541345	0.938588	-0.11543	1	0.583288	0.0886574	0.0659429	0.900213
GRMZM2G002023	-0.127916	1	-0.0658141	1	-0.673158	0.117241	0.411328	1	-0.482975	0.257594	-0.543224	0.185546
GRMZM2G002034	0.416741	1	-0.772216	1	0.0890888	0.938118	-0.771914	1	-1.01728	0.26635	-0.347111	0.680359
GRMZM2G002043	-0.0497052	1	-0.0210555	1	-0.0278031	0.982473	0.224918	1	0.0526914	0.967344	-0.88228	0.171697
GRMZM2G002075	-0.311	1	-0.155222	1	-0.348535	0.513578	-0.267463	1	-0.194971	0.733018	-0.304636	0.507803
GRMZM2G002100	-0.0774086	1	0.0785276	1	0.171707	0.770439	-0.0152017	1	0.26062	0.596937	-0.0711942	0.900319
GRMZM2G002104	0.231657	1	0.670431	0.952976	1.0926	0.0348139	-0.651406	1	-0.542565	0.561874	1.88743	0.00458921
GRMZM2G002115	-0.0196149	1	-0.751146	0.79819	0.00787847	0.993919	-0.00499025	1	0.122604	0.883571	0.144805	0.84028
GRMZM2G002121	0.130898	1	0.0237943	1	0.223366	0.728418	-0.0171048	1	0.483195	0.31756	0.315038	0.524712
GRMZM2G002128	0.162765	1	-0.374697	1	-0.969978	0.0652385	-0.0167407	1	-0.381044	0.407772	-1.74551	0.000255505
GRMZM2G002130	-0.186268	1	0.312666	1	0.252052	0.617275	0.0670722	1	0.730129	0.0435984	0.738883	0.0250772
GRMZM2G002131	0.184429	1	-0.341847	1	0.423561	0.373152	0.550932	1	-0.0747063	0.93993	0.373358	0.4877
GRMZM2G002135	-0.278983	1	-0.261277	1	-0.312994	0.669924	-0.0377866	1	-0.624748	0.418083	0.0600303	0.943145
GRMZM2G002138	-0.299854	1	0.0621111	1	-0.0434606	0.962298	-0.220297	1	0.602499	0.265278	0.228653	0.711634
GRMZM2G002142	-0.534313	1	2.10753	0.734896	3.11019	0.000696546	-0.207302	1	-0.433617	0.800103	4.87665	8.73341e-05
GRMZM2G002165	0.211069	1	0.169289	1	0.0319156	0.964899	0.277532	1	-0.108043	0.844416	-0.608898	0.103841
GRMZM2G002178	0.667023	1	-0.0383074	1	-0.0999895	0.927877	-0.798233	1	1.03857	0.307658	1.01854	0.147982
GRMZM2G002220	-0.00307581	1	-0.0534857	1	0.821452	0.0174218	-0.293789	1	-0.566404	0.253314	0.248818	0.657847
GRMZM2G002227	-0.705223	1	-1.0667	0.922901	0.170907	0.889345	0.286241	1	-0.418149	0.775928	-0.394712	0.688857
GRMZM2G002276	-0.195333	1	0.232024	1	-0.00949941	0.989907	-0.233914	1	0.336477	0.48201	0.112962	0.837951
GRMZM2G002286	-0.263467	1	-0.656305	0.82888	0.660733	0.196505	-0.036582	1	-0.64263	0.216011	-0.767917	0.0883915
GRMZM2G002297	0.0547281	1	-0.0610353	1	0.103503	0.869829	-0.206891	1	-0.389359	0.355337	0.347731	0.369956
GRMZM2G002361	0.0724935	1	0.110394	1	0.644979	0.117888	-0.199001	1	-0.303065	0.537413	0.202098	0.689736
GRMZM2G002391	-0.196012	1	-0.569861	0.640622	0.157785	0.788519	0.0957788	1	-0.349226	0.400504	-0.110759	0.823706
GRMZM2G002416	-0.00227649	1	-0.329579	1	-0.0706016	0.920882	0.176575	1	-0.423807	0.386608	0.268225	0.57869
GRMZM2G002427	-0.0111329	1	0.139797	1	0.304845	0.697162	-0.559453	1	-0.111188	0.89779	0.0338148	0.966849
GRMZM2G002440	0.102439	1	0.320146	1	0.578696	0.125745	0.0791878	1	0.0356003	0.958442	0.602967	0.0842309
GRMZM2G002483	-0.110985	1	-0.26777	1	-0.29623	0.629774	0.0852322	1	-0.741133	0.0811636	-0.447787	0.329544
GRMZM2G002492	0.180443	1	0.281238	1	-0.393115	0.575304	-0.0854327	1	-0.299044	0.585268	0.229184	0.673472
GRMZM2G002499	-0.101192	1	-0.149186	1	-0.643673	0.104076	0.152251	1	-0.0133004	0.985329	-0.737757	0.0354436
GRMZM2G002529	0.0525967	1	-0.977848	1	-0.306715	0.84282	0.44195	1	-0.520114	0.523515	0.159537	0.859969
GRMZM2G002531	-0.0443649	1	0.364703	1	0.159905	0.859416	-0.553981	1	0.577396	0.440535	0.627169	0.321024
GRMZM2G002548	-0.0584821	1	-0.16235	1	0.22376	0.67709	0.145835	1	-0.596528	0.106646	-0.573379	0.102036
GRMZM2G002569	-0.453269	1	0.302239	1	-1.58052	0.0252583	-0.330615	1	-0.212123	0.849463	-1.19848	0.098831
GRMZM2G002578	-0.247246	1	-0.299251	1	0.158403	0.823023	-0.158161	1	-0.903938	0.0257196	-1.47145	0.00146432
GRMZM2G002606	-0.0495902	1	-0.00584317	1	-0.439778	0.610728	-0.422737	1	-0.0670937	0.959772	-0.450941	0.597634
GRMZM2G002616	-0.0495276	1	-0.0212832	1	0.218416	0.70978	-0.0509777	1	-0.353717	0.459046	0.177324	0.727656
GRMZM2G002617	-0.0378376	1	-0.227329	1	-0.0210158	0.980413	-0.0769264	1	-0.421334	0.44679	0.375745	0.43892
GRMZM2G002626	-0.260707	1	-0.210183	1	-0.216078	0.827203	0.176496	1	0.124668	0.90107	-0.395384	0.594626
GRMZM2G002642	0.0217773	1	0.17314	1	0.595183	0.115512	-0.0843827	1	0.130911	0.797923	0.270656	0.510868
GRMZM2G002646	-0.237187	1	-0.236896	1	-0.297841	0.703185	0.174564	1	0.0470393	0.962247	-0.607434	0.277459
GRMZM2G002652	-0.0744113	1	-0.16844	1	0.521947	0.180663	-0.0197344	1	-0.173496	0.781287	-0.246161	0.641538
GRMZM2G002656	-0.541219	1	0.832878	1	-1.37187	0.166248	0.203318	1	-0.0585411	0.964512	-1.88105	0.0134144
GRMZM2G002687	0.120772	1	0.0664355	1	0.620993	0.09408	-0.0194963	1	0.0723219	0.896995	0.30538	0.43007
GRMZM2G002699	0.319501	1	-0.519983	1	-1.24349	0.100488	-0.170345	1	-1.25947	0.157392	-1.29129	0.127684
GRMZM2G002704	2.3466	1	1.01182	1	0.63571	0.427248	-3.88593	1	-1.13165	0.604767	1.89477	0.0839126
GRMZM2G002754	0.0625357	1	0.379365	1	0.559684	0.157293	0.241882	1	-0.298374	0.480893	-0.246817	0.577743
GRMZM2G002756	0.0614057	1	0.260704	1	-0.0688665	0.918411	-0.0462173	1	0.136459	0.803689	-0.0129101	0.983808
GRMZM2G002765	-0.0583526	1	-0.160924	1	-0.329654	0.663525	-0.455267	1	-0.662589	0.34546	0.0121194	0.98986
GRMZM2G002786	-0.126435	1	-0.194478	1	-0.739314	0.0351745	-0.115185	1	-0.248799	0.584674	0.0170977	0.974082
GRMZM2G002805	1.66059	1	0.67816	1	-1.63047	0.43466	NA	NA	NA	NA	NA	NA
GRMZM2G002807	0.0958023	1	-0.0763473	1	0.4753	0.232936	-0.0155692	1	-0.336154	0.43197	0.373879	0.329512
GRMZM2G002818	-0.558278	1	-1.28232	0.209514	-2.0732	0.0145907	-0.467207	1	-2.13466	0.0077506	-4.02297	0.000103863
GRMZM2G002825	0.0608389	1	-0.0510171	1	-0.624861	0.0842428	-0.132058	1	-0.0519116	0.935613	-0.24882	0.598151
GRMZM2G002828	0.0273609	1	0.0630382	1	-0.158094	0.795322	0.0509171	1	-0.233973	0.649665	-0.0357567	0.952791
GRMZM2G002851	0.00478646	1	0.0895272	1	0.479116	0.239531	-0.126897	1	-0.0801556	0.893226	0.417117	0.281983
GRMZM2G002858	0.457062	1	0.199617	1	-0.566904	0.410841	0.436084	1	0.146298	0.85147	-0.234063	0.755174
GRMZM2G002859	-0.25645	1	-0.224039	1	-0.39054	0.52978	-0.0705188	1	-0.601801	0.322609	0.477129	0.365422
GRMZM2G002863	-0.354115	1	-0.57896	1	0.527266	0.589906	-0.534893	1	1.03324	0.135925	-0.662774	0.321024
GRMZM2G002874	0.320505	1	0.452164	0.930925	0.873704	0.0110276	0.10456	1	0.0364697	0.958533	0.681924	0.0986689
GRMZM2G002879	-0.0714822	1	-0.0376531	1	0.469544	0.249821	0.0199598	1	-0.200972	0.663739	0.0900868	0.858228
GRMZM2G002894	0.119615	1	-0.0937263	1	-0.275404	0.633298	-0.00485958	1	-0.390052	0.430445	-0.604144	0.123603
GRMZM2G002898	-0.0120132	1	0.0889137	1	-0.314789	0.506354	-0.283004	1	0.291666	0.501787	-0.210348	0.638121
GRMZM2G002903	-0.128356	1	0.157102	1	0.545256	0.466964	-0.316688	1	-0.0638708	0.966303	0.382714	0.650311
GRMZM2G002910	0.0553031	1	-0.356973	1	-0.439612	0.406502	-0.169212	1	0.144394	0.838408	-1.17988	0.00442314
GRMZM2G002915	-0.121136	1	0.500121	0.860222	0.42055	0.335599	-0.311228	1	0.936765	0.0590997	1.27623	0.00816517
GRMZM2G002918	-0.917813	1	-0.00896207	1	0.62638	0.577436	NA	NA	NA	NA	NA	NA
GRMZM2G002948	-0.284912	1	-0.0484748	1	0.208206	0.813003	-1.07089	1	-0.366546	0.702896	0.500302	0.471416
GRMZM2G002959	-0.0884576	1	-0.124226	1	0.354571	0.420159	-0.112302	1	0.165162	0.743683	0.357845	0.32673
GRMZM2G002978	0.19626	1	0.0425196	1	-0.29434	0.620463	-0.01447	1	0.199318	0.757177	0.0926993	0.882972
GRMZM2G002993	-0.0988255	1	0.269166	1	-0.127858	0.841494	-0.116342	1	-0.643138	0.068345	-0.947806	0.00354523
GRMZM2G002999	-0.531143	1	-0.275796	1	-0.181473	0.786786	0.0490618	1	-0.368713	0.463778	-0.00431843	0.995232
GRMZM2G003002	0.236881	1	0.578987	0.832192	-0.450549	0.377547	0.207832	1	1.51314	0.00179745	0.410037	0.378043
GRMZM2G003022	0.0842972	1	0.0119232	1	-0.149866	0.80107	0.0670437	1	0.329185	0.468015	0.302665	0.468815
GRMZM2G003023	0.149522	1	0.0587414	1	-0.590134	0.307983	-0.0976768	1	-0.0598099	0.950731	-0.596514	0.27378
GRMZM2G003028	-0.106704	1	0.0916765	1	-0.0876459	0.920395	-0.274788	1	-0.214486	0.786845	-0.154924	0.824727
GRMZM2G003033	-0.0808845	1	0.184014	1	0.144209	0.812288	-0.000733601	1	0.707481	0.0264959	0.158149	0.73348
GRMZM2G003038	0.145786	1	-0.635905	1	0.33009	0.607787	-0.161412	1	-1.03123	0.342298	0.345176	0.742033
GRMZM2G003043	-0.219778	1	-0.0442787	1	-0.264326	0.60348	-0.0811462	1	0.21998	0.633418	-0.124469	0.797083
GRMZM2G003057	-0.108554	1	-0.304937	1	0.0238217	0.977006	-0.0451041	1	-0.619609	0.122234	0.296204	0.49125
GRMZM2G003064	-0.461456	1	-0.446659	1	0.510062	0.527955	0.207911	1	-0.0109885	0.9935	-0.0767776	0.938941
GRMZM2G003068	-0.112359	1	0.209412	1	0.376955	0.600048	-0.121233	1	0.144183	0.880851	0.630447	0.302613
GRMZM2G003076	-0.22994	1	-0.171654	1	0.0719052	0.930623	0.284563	1	0.210106	0.754518	0.467696	0.325069
GRMZM2G003090	-0.314005	1	-0.202369	1	0.669247	0.0646012	-0.308246	1	0.0942126	0.864102	1.54772	8.08594e-05
GRMZM2G003096	0.0216674	1	0.134975	1	-0.52961	0.167183	0.0808431	1	-0.330195	0.459177	-0.516373	0.159464
GRMZM2G003108	-0.0145029	1	-0.230066	1	-0.173196	0.80185	0.137715	1	0.0202898	0.980829	-0.0247175	0.970846
GRMZM2G003124	-0.228928	1	0.113362	1	0.193348	0.788321	0.168005	1	-0.0358685	0.96689	0.492873	0.305331
GRMZM2G003157	-0.00516432	1	0.133645	1	-0.455624	0.261447	-0.133008	1	0.0865823	0.882525	-0.63592	0.0659341
GRMZM2G003165	-0.722985	1	-1.29433	0.952976	-0.318439	0.858608	-0.422157	1	-3.44853	0.00168548	-0.499171	0.589351
GRMZM2G003172	0.486975	1	-0.203476	1	0.455364	0.364507	-0.156739	1	-0.575588	0.301545	0.11128	0.868956
GRMZM2G003179	0.0604308	1	-0.500809	0.840766	-0.493002	0.269655	-0.243304	1	-1.67657	0.00899511	-1.45319	0.0127901
GRMZM2G003186	-0.556414	1	-0.0233444	1	-0.215122	0.868204	-0.289898	1	-0.15365	0.900387	-0.908582	0.220722
GRMZM2G003190	0.058967	1	-0.0888323	1	0.733169	0.0958952	0.398344	1	0.152389	0.831939	0.884921	0.0253255
GRMZM2G003225	-0.229353	1	-0.279039	1	-0.625822	0.534611	0.00680171	1	0.506276	0.714648	-0.466966	0.620962
GRMZM2G003246	-0.115151	1	0.195089	1	0.103856	0.912724	0.504719	1	0.178904	0.847069	-1.16691	0.0862864
GRMZM2G003252	-0.456263	1	0.0209306	1	-0.431713	0.292153	-0.193548	1	0.829125	0.0943914	-0.00300132	0.996577
GRMZM2G003289	0.192566	1	0.345069	1	0.702166	0.431161	0.424859	1	-0.154872	0.90107	0.0387539	0.97506
GRMZM2G003304	-0.16423	1	0.0519471	1	0.00861065	0.990183	-0.0453215	1	0.659817	0.0480614	0.18123	0.685181
GRMZM2G003306	-0.0116548	1	-0.324017	1	-0.0501215	0.953729	0.400555	1	0.0368074	0.96478	-0.488749	0.290677
GRMZM2G003307	-0.0449029	1	0.0233306	1	0.300569	0.529565	-0.0597365	1	0.0575953	0.919354	0.171753	0.698607
GRMZM2G003318	0.0997574	1	0.246158	1	0.115118	0.853118	0.0992108	1	0.270243	0.565102	0.194885	0.684107
GRMZM2G003331	0.524159	1	0.00208128	1	-0.354079	0.614412	0.377963	1	0.320848	0.621404	0.24722	0.640952
GRMZM2G003342	0.124155	1	-0.491235	1	0.266195	0.808596	-0.172875	1	-0.146655	0.905379	0.640927	0.394896
GRMZM2G003377	-0.0190971	1	0.200734	1	-0.205053	0.760008	0.05621	1	0.179347	0.778788	-0.182899	0.742033
GRMZM2G003379	-0.709565	1	-1.03544	0.75261	-0.252663	0.776268	-0.0193657	1	-1.72218	0.0332817	-0.985531	0.102036
GRMZM2G003384	0.222887	1	0.360229	1	0.916184	0.0152809	-0.176694	1	-0.324857	0.747136	0.198902	0.843566
GRMZM2G003385	0.314364	1	0.0070665	1	-0.0675803	0.919134	0.231856	1	-0.00365588	0.996141	-0.0105851	0.986587
GRMZM2G003389	0.154377	1	-0.164184	1	-0.927041	0.311538	0.148872	1	0.473763	0.623675	-1.26765	0.137091
GRMZM2G003411	0.337132	1	-0.0280103	1	-0.138401	0.918135	0.18464	1	0.136618	0.964537	1.92706	0.0601333
GRMZM2G003417	-0.0607386	1	0.230573	1	0.278818	0.582334	0.460312	1	0.528117	0.182072	0.0694337	0.904541
GRMZM2G003424	0.373455	1	-0.398977	1	0.263156	0.713522	-0.134471	1	-0.568188	0.309278	-0.208302	0.751768
GRMZM2G003426	-0.206221	1	0.316092	1	-1.71004	0.00317017	-0.619215	1	0.0396995	0.976709	-1.14058	0.159936
GRMZM2G003461	-0.647181	1	-1.18175	0.929675	-1.4269	0.177873	0.0305684	1	0.0863476	0.938578	-0.275566	0.742033
GRMZM2G003466	1.40812	1	0.526322	1	-1.70469	0.128608	2.97571	0.0638758	0.442199	0.816443	1.3699	0.0638247
GRMZM2G003488	0.000986138	1	-0.249399	1	0.372828	0.600665	0.0895521	1	0.852507	0.154881	0.372394	0.57557
GRMZM2G003501	0.207209	1	-0.485295	1	-1.48408	0.0424584	0.230242	1	-0.925328	0.125023	-1.29619	0.0176162
GRMZM2G003506	0.256693	1	-0.546014	1	0.88449	0.189337	0.60012	1	-0.917929	0.773893	-0.580825	0.585617
GRMZM2G003509	-0.0747403	1	0.209931	1	-0.123441	0.864041	0.311943	1	0.613812	0.134346	-0.180169	0.732387
GRMZM2G003518	0.12689	1	-0.411353	1	0.307997	0.734768	0.0294275	1	-0.0421097	0.97676	-0.0631837	0.952694
GRMZM2G003520	0.337792	1	-0.789724	1	-0.220881	0.860556	-0.488019	1	-0.149548	0.909167	0.0620881	0.960452
GRMZM2G003558	-0.113273	1	-0.0584485	1	-2.33153	0.307022	-0.0835582	1	0.0244429	0.987869	-2.01512	0.133071
GRMZM2G003563	-0.869499	1	0.299114	1	0.114559	0.919403	-0.151553	1	-0.556785	0.554109	0.128131	0.886006
GRMZM2G003565	0.23469	1	0.232566	1	-0.294256	0.546651	0.046302	1	0.118503	0.831593	-0.712658	0.0336826
GRMZM2G003595	-0.127814	1	0.0465726	1	-0.0400786	0.962621	0.038975	1	0.429948	0.384878	0.0936054	0.881039
GRMZM2G003607	0.238394	1	0.195994	1	0.134793	0.827482	0.0663049	1	0.255849	0.589122	0.419909	0.273173
GRMZM2G003625	-0.319767	1	0.385789	1	-0.582471	0.30201	-0.404188	1	0.401663	0.527044	-0.469576	0.383867
GRMZM2G003631	-0.0929176	1	0.265625	1	-0.0541718	0.946023	0.0757901	1	0.168649	0.77184	0.235986	0.64382
GRMZM2G003635	-0.294348	1	0.0701485	1	0.32298	0.490172	0.0173458	1	0.474158	0.202261	-0.162552	0.730047
GRMZM2G003638	-0.297702	1	-0.0821024	1	0.129108	0.857349	-0.21924	1	0.294386	0.57769	0.0670087	0.913047
GRMZM2G003640	-0.0867275	1	0.0366803	1	0.0233008	0.975854	-0.0338119	1	-0.0693289	0.902583	-0.0988981	0.844319
GRMZM2G003642	0.301471	1	0.116561	1	0.503443	0.338791	0.184454	1	0.347542	0.54043	-0.183938	0.750385
GRMZM2G003656	0.0534599	1	0.199883	1	0.744525	0.0362976	-0.207961	1	0.40662	0.33704	0.455804	0.227641
GRMZM2G003662	-0.259104	1	-0.0290245	1	0.196411	0.742709	0.164727	1	0.285925	0.559972	-0.206997	0.671572
GRMZM2G003663	0.533924	1	-0.352669	1	0.0344701	0.980286	0.258634	1	-0.525261	0.508328	-0.669408	0.414912
GRMZM2G003682	1.33966	1	-0.0460278	1	-2.51541	0.102765	1.33338	0.259713	0.824561	0.272961	0.532588	0.549511
GRMZM2G003692	0.0589854	1	0.147416	1	0.109346	0.864041	0.0903476	1	0.0523946	0.929821	0.128892	0.789903
GRMZM2G003711	0.476023	1	0.754554	0.980652	0.34289	0.792781	0.721998	1	0.876686	0.355231	0.0439894	0.981146
GRMZM2G003715	0.366511	1	0.0721186	1	-0.0507215	0.963819	0.284392	1	0.297106	0.688208	0.69215	0.15701
GRMZM2G003718	0.0820185	1	0.248113	1	-0.500406	0.448102	0.246305	1	-0.148469	0.860978	0.174467	0.821401
GRMZM2G003720	-0.403574	1	-0.234896	1	-0.534368	0.272337	0.0882196	1	-0.683332	0.133933	-0.500057	0.26438
GRMZM2G003724	-0.090691	1	-0.0123975	1	0.454765	0.358594	0.105546	1	-0.112266	0.863351	0.126741	0.833584
GRMZM2G003725	-0.120906	1	0.00605419	1	0.122317	0.921772	0.0421307	1	0.307225	0.837659	0.0267361	0.982471
GRMZM2G003732	0.352642	1	0.412718	1	0.534636	0.290387	0.089511	1	0.685136	0.109285	-0.039602	0.954784
GRMZM2G003734	-0.14428	1	-0.0986379	1	0.368435	0.408156	0.251596	1	-0.0970095	0.865958	0.2488	0.580538
GRMZM2G003750	0.0174921	1	-0.0305451	1	-0.475694	0.292253	0.0311144	1	-0.116789	0.865202	-0.684154	0.163491
GRMZM2G003754	-0.135822	1	0.275654	1	-0.155666	0.863055	-0.256495	1	-0.286888	0.735001	0.250223	0.724092
GRMZM2G003755	0.255235	1	-0.0719372	1	0.216861	0.787152	-0.346524	1	-0.0557429	0.954564	-0.177417	0.796159
GRMZM2G003762	-0.111233	1	0.435353	0.96836	0.313066	0.507034	-0.273652	1	0.995675	0.244087	-0.305293	0.762847
GRMZM2G003765	0.267859	1	0.0979797	1	1.47541	0.000159098	0.121648	1	-0.381074	0.483262	0.334484	0.535004
GRMZM2G003769	0.0402608	1	0.233586	1	1.17173	0.0110853	-0.0173615	1	0.628567	0.302976	-0.133702	0.880484
GRMZM2G003789	-0.540867	1	-0.180436	1	0.640961	0.297035	-0.191475	1	1.43247	0.107499	1.23417	0.0534902
GRMZM2G003814	0.350306	1	-0.449245	1	0.180294	0.827796	0.132903	1	-1.19769	0.0400269	-0.519902	0.362331
GRMZM2G003835	0.571922	1	-0.0703831	1	0.452719	0.621316	-0.610731	1	0.0173249	0.98938	-0.172626	0.85885
GRMZM2G003852	-0.178385	1	-0.286163	1	-0.0442941	0.960483	0.432015	1	-0.605226	0.301729	0.39042	0.462918
GRMZM2G003853	-0.247767	1	-0.191893	1	-0.221214	0.785877	0.426536	1	-0.394377	0.604658	-0.0713992	0.931242
GRMZM2G003861	0.00556906	1	0.0471115	1	-0.327172	0.477125	-0.0665379	1	0.673987	0.0629615	0.27044	0.537195
GRMZM2G003869	0.13018	1	0.326455	1	1.51074	0.00179208	-0.0751632	1	-0.188486	0.781287	0.0767423	0.918537
GRMZM2G003875	0.132517	1	0.300495	1	0.290637	0.668933	0.164539	1	0.256497	0.672275	0.146989	0.818617
GRMZM2G003883	-0.0395018	1	0.097058	1	-0.547862	0.140081	0.223619	1	-0.00984667	0.988159	-0.456398	0.251725
GRMZM2G003897	-0.298184	1	-0.275465	1	0.837734	0.0140868	-0.0135965	1	-0.583672	0.276996	0.425171	0.413103
GRMZM2G003930	-0.225708	1	0.140762	1	0.0892189	0.93639	0.341204	1	-0.0429799	0.97331	0.151314	0.863592
GRMZM2G003937	2.03876	1	0.040736	1	-2.22475	0.157575	2.53592	0.000741957	0.0912303	0.930961	0.306859	0.60627
GRMZM2G003947	-0.42459	1	0.433656	1	0.656579	0.349988	-0.195132	1	1.31463	0.175464	1.46502	0.0291694
GRMZM2G003963	-0.30226	1	-0.0541965	1	-0.00319	0.996989	0.0285089	1	0.250975	0.616894	0.0410884	0.945653
GRMZM2G003970	0.540715	1	-0.237069	1	0.0017676	0.998981	-0.315962	1	1.2572	0.310616	-0.394096	0.680632
GRMZM2G003979	-0.176755	1	-0.155662	1	0.253069	0.6585	-0.00835255	1	-0.321791	0.541249	0.317855	0.483252
GRMZM2G003988	0.0867056	1	-0.120582	1	-0.142583	0.840411	0.29667	1	0.355618	0.553284	0.395961	0.375597
GRMZM2G003992	0.0826305	1	0.314308	1	-0.202045	0.736335	-0.232203	1	0.0169719	0.982475	0.0333218	0.958677
GRMZM2G004006	-0.114039	1	-0.188335	1	-0.269215	0.600665	0.152053	1	-0.694133	0.0811636	-1.11697	0.00536982
GRMZM2G004023	-0.211421	1	-0.293086	1	0.150316	0.809973	0.169935	1	-0.489138	0.24465	-0.0911808	0.871425
GRMZM2G004036	0.616533	1	-0.383817	1	-1.12852	0.465424	0.0328591	1	0.519903	0.733469	-0.628145	0.741687
GRMZM2G004040	0.206182	1	0.0753959	1	-0.412971	0.345174	0.177449	1	-0.1114	0.83037	-0.984416	0.00620833
GRMZM2G004057	0.0360776	1	-0.00249815	1	0.331406	0.463205	-0.0801087	1	-0.276942	0.606365	0.231731	0.65644
GRMZM2G004060	0.719841	1	-0.453403	1	-2.0037	0.0379638	0.699728	1	-0.705039	0.43656	-1.3724	0.0630032
GRMZM2G004079	-0.172848	1	-0.476562	1	0.150747	0.864606	-0.325726	1	-0.887558	0.158995	-0.0054136	0.99553
GRMZM2G004083	-0.105264	1	0.149302	1	0.629898	0.404848	-0.364194	1	-0.413781	0.672975	-0.694658	0.31494
GRMZM2G004087	-0.205811	1	-0.00368409	1	-0.423922	0.314354	-0.0160612	1	-0.231995	0.630785	-0.241872	0.586986
GRMZM2G004092	-0.454279	1	-0.26514	1	-1.67332	0.0852247	0.434453	1	-0.909802	0.229883	0.216133	0.873567
GRMZM2G004111	0.0377901	1	-0.025795	1	0.168495	0.770013	-0.0428548	1	-0.0564141	0.923072	0.000141274	0.999856
GRMZM2G004128	-0.0295883	1	-0.0772986	1	-0.312961	0.548997	-0.0225128	1	0.155729	0.765075	-0.837279	0.00834792
GRMZM2G004131	0.0639073	1	0.398259	1	0.702624	0.0667617	-0.269458	1	0.480005	0.229011	0.551463	0.137543
GRMZM2G004138	0.419332	1	0.0266751	1	0.850328	0.0503522	0.584346	1	0.208701	0.766707	0.629858	0.164556
GRMZM2G004140	-0.0920109	1	-0.429936	1	0.169894	0.781485	-0.159192	1	-1.05663	0.00308428	-0.109644	0.84752
GRMZM2G004160	1.53332	1	-0.579785	1	0.641499	0.563007	2.51563	1	-0.469185	0.785627	-1.01803	0.235547
GRMZM2G004161	-0.351573	1	0.0295825	1	0.539374	0.338832	-0.0501903	1	0.947539	0.294956	1.24462	0.0431822
GRMZM2G004172	-0.0607859	1	0.158971	1	0.0298878	0.967584	0.0487539	1	-0.042553	0.943049	-0.0308035	0.95584
GRMZM2G004182	-0.250292	1	0.252247	1	-0.208452	0.714012	-0.121092	1	0.213356	0.658368	-0.367852	0.382726
GRMZM2G004183	-0.233689	1	-1.04251	0.485605	-2.83874	0.000424601	-0.374155	1	-1.54064	0.0111365	-1.51692	0.00638533
GRMZM2G004188	-0.453066	1	-0.225034	1	0.00658849	0.994734	0.130199	1	-0.380295	0.551784	-0.413374	0.477576
GRMZM2G004207	1.31472	1	-0.143392	1	-1.38581	0.570647	2.16538	0.409139	-5.26381	0.0577827	0.366356	0.657736
GRMZM2G004222	0.20948	1	0.0380135	1	0.899893	0.0451611	0.035132	1	-0.0924884	0.90041	0.463423	0.367051
GRMZM2G004259	0.295887	1	0.640566	0.896584	0.435255	0.464848	0.355686	1	-0.452707	0.479046	0.5651	0.268906
GRMZM2G004278	0.139204	1	-1.65748	0.70281	0.304611	0.844346	-0.125578	1	0.178209	0.761704	-0.373962	0.386111
GRMZM2G004290	0.549191	1	0.520128	1	0.00790294	0.994245	0.199808	1	0.624405	0.321678	0.649335	0.232141
GRMZM2G004301	-0.516709	1	-0.44822	1	-0.7234	0.13466	0.00748485	1	-0.654473	0.162643	-0.843044	0.0438519
GRMZM2G004305	-0.124936	1	0.103077	1	-0.421601	0.315899	-0.0948812	1	0.240531	0.602438	-0.255173	0.555531
GRMZM2G004314	-0.11126	1	0.196603	1	-0.463209	0.546651	-0.0241031	1	0.129118	0.932906	0.24107	0.801074
GRMZM2G004320	0.243156	1	-0.112406	1	-0.035114	0.967731	-0.186663	1	-0.0721819	0.92597	0.0737084	0.913047
GRMZM2G004330	-0.322742	1	-0.201649	1	-0.453174	0.702449	-0.506919	1	-0.152025	0.902691	-0.180571	0.880484
GRMZM2G004349	1.537	1	-0.697614	1	-1.41851	0.335656	0.445601	1	-2.09305	0.0363771	0.288559	0.712129
GRMZM2G004352	0.133546	1	0.640696	0.461954	0.70092	0.0476775	0.0817691	1	0.82665	0.0216694	0.233435	0.620315
GRMZM2G004356	-0.222825	1	0.0231445	1	0.539748	0.426255	0.191529	1	0.302618	0.591734	-0.770986	0.0879525
GRMZM2G004377	-0.0720791	1	0.626835	0.540452	0.551919	0.1617	-0.0740741	1	1.03243	0.008892	0.31882	0.444493
GRMZM2G004382	0.141935	1	-0.20839	1	0.174793	0.760977	-0.100341	1	-0.080997	0.883566	0.242147	0.567882
GRMZM2G004396	0.251086	1	-0.0542096	1	-0.315479	0.502468	-0.116559	1	-0.0670355	0.906901	-0.238578	0.573077
GRMZM2G004397	0.356005	1	0.105198	1	-0.759977	0.0906735	0.386283	1	0.486722	0.176125	0.295124	0.461904
GRMZM2G004412	0.14079	1	-0.36965	1	-0.492602	0.398787	0.0242301	1	-0.708505	0.184479	-0.491023	0.333437
GRMZM2G004414	-0.111124	1	-0.014313	1	-0.346493	0.639158	-0.35226	1	0.647555	0.195904	-0.539893	0.315824
GRMZM2G004422	0.360608	1	0.219842	1	-0.383223	0.50947	0.489908	1	0.8	0.0381683	0.900672	0.0151077
GRMZM2G004435	0.087212	1	-0.306839	1	0.282475	0.663214	-0.360236	1	-0.527078	0.43075	0.442841	0.411706
GRMZM2G004445	-0.162768	1	0.12916	1	-0.319709	0.738162	0.483467	1	0.150044	0.881267	-0.0411298	0.969868
GRMZM2G004455	-0.100626	1	0.424701	0.978419	0.590698	0.118914	-0.181019	1	1.33474	0.000146478	0.266977	0.516871
GRMZM2G004459	-0.155097	1	0.108926	1	0.274407	0.574824	0.0881358	1	-0.168182	0.754518	0.335257	0.405564
GRMZM2G004466	-0.167225	1	0.364634	1	-0.113686	0.905117	0.239549	1	-0.709234	0.290795	-1.44597	0.0238567
GRMZM2G004468	0.0518661	1	0.184766	1	0.180814	0.751205	0.0334685	1	0.762388	0.0250051	0.425565	0.253474
GRMZM2G004475	0.231045	1	-0.241959	1	0.549683	0.267204	0.0587515	1	-0.306918	0.626004	0.416764	0.401711
GRMZM2G004480	-0.247756	1	-0.975644	0.704929	0.493404	0.434491	-0.581695	1	-0.0873324	0.948502	0.321235	0.685181
GRMZM2G004483	-0.221783	1	-0.000383429	1	0.0202799	0.978619	0.00517121	1	0.387999	0.316995	0.00907048	0.987948
GRMZM2G004511	0.00298243	1	0.142148	1	-0.441395	0.267103	-0.132799	1	0.0827377	0.894232	-0.194092	0.69778
GRMZM2G004516	-0.376234	1	-0.280865	1	0.0572653	0.946359	0.0514639	1	-0.338465	0.54991	-1.02788	0.0106811
GRMZM2G004519	0.89033	1	0.675228	1	-1.75137	0.11678	0.0231557	1	1.98042	0.173988	-0.569353	0.598408
GRMZM2G004523	-0.00638636	1	0.527122	1	1.54729	0.00947872	0.115148	1	0.839798	0.139876	0.558884	0.341892
GRMZM2G004528	-0.250787	1	-0.1451	1	-0.913445	0.00466709	-0.390203	1	0.0401267	0.957055	-0.22043	0.682735
GRMZM2G004531	0.515663	1	-0.0514713	1	-0.131525	0.845685	0.23214	1	0.0889143	0.890325	-0.0816475	0.882972
GRMZM2G004534	-0.0566715	1	0.0882239	1	-0.231537	0.6453	-0.154855	1	-0.202955	0.704073	-0.0283813	0.962987
GRMZM2G004548	-0.0847951	1	0.0670964	1	0.0545375	0.936461	-0.310962	1	-0.973093	0.139252	0.762691	0.116479
GRMZM2G004572	-0.829649	1	-1.22394	0.749991	0.379369	0.716293	-0.178059	1	-1.44184	0.133758	-0.411459	0.682543
GRMZM2G004583	-0.0478481	1	0.287876	1	0.261464	0.609016	-0.073211	1	0.0161733	0.979672	-0.207064	0.643719
GRMZM2G004590	-0.60518	1	-0.712068	1	1.38989	0.15011	-0.0849699	1	-0.550954	0.616099	0.874434	0.239237
GRMZM2G004592	0.152645	1	0.0189721	1	-0.127033	0.867423	-0.025047	1	-0.131033	0.847146	-0.266431	0.62614
GRMZM2G004619	0.0195306	1	-0.166998	1	0.0666944	0.927866	0.214611	1	-0.318596	0.515421	-0.259935	0.594304
GRMZM2G004641	0.0208302	1	0.0220442	1	-0.223735	0.671071	-0.0451556	1	-0.310976	0.476258	-0.662304	0.037484
GRMZM2G004653	1.3561	1	-0.469073	1	-0.227024	0.850291	-0.851066	1	-0.403485	0.725214	-0.847722	0.316723
GRMZM2G004683	0.951133	1	1.0962	0.642534	1.68073	0.0183837	-0.321721	1	1.25361	0.0448056	0.566241	0.461904
GRMZM2G004694	0.300875	1	0.11331	1	0.490578	0.338832	0.860714	1	0.246142	0.792978	-0.861322	0.151865
GRMZM2G004696	-0.350536	1	-0.350039	1	-0.462709	0.254854	-0.33539	1	-0.224999	0.646445	-0.782603	0.0156964
GRMZM2G004703	-0.166679	1	-0.0669855	1	-0.494172	0.213195	-0.075465	1	-0.227269	0.62747	0.652313	0.0393324
GRMZM2G004709	0.690968	1	-0.728453	1	-0.00432829	0.998606	0.434422	1	0.347293	0.796356	0.499774	0.58644
GRMZM2G004715	-0.0822888	1	0.0903231	1	0.856358	0.150986	0.270239	1	-0.455466	0.437401	-0.851591	0.139689
GRMZM2G004732	0.239308	1	0.0779335	1	0.534177	0.428105	-0.0359359	1	0.368301	0.640533	-0.0701641	0.936346
GRMZM2G004736	-0.0883437	1	0.387762	1	0.148407	0.805954	0.220823	1	0.302794	0.492094	0.197313	0.671572
GRMZM2G004741	0.0426345	1	-0.0942747	1	0.34188	0.5412	-0.167371	1	-0.129108	0.856008	0.00686111	0.992872
GRMZM2G004748	-0.115984	1	-0.353308	1	0.304477	0.684982	-0.751021	1	-5.10398	3.38275e-05	-0.237892	0.769185
GRMZM2G004768	-0.068947	1	0.175534	1	0.168213	0.771712	0.00871045	1	0.574186	0.119402	0.242857	0.589681
GRMZM2G004784	0.223916	1	0.169183	1	0.210956	0.723676	0.321163	1	0.279201	0.569121	-0.784677	0.0360346
GRMZM2G004824	-0.123963	1	0.409364	1	0.364461	0.568445	-0.233756	1	-0.303663	0.718831	-0.379525	0.592575
GRMZM2G004835	0.0342381	1	-0.0196061	1	-0.276188	0.596817	0.0970017	1	-0.236621	0.646478	-0.228799	0.63758
GRMZM2G004847	-0.219457	1	-0.0731857	1	0.285227	0.578239	-0.151871	1	0.176668	0.749336	0.0995615	0.857636
GRMZM2G004858	0.0628691	1	0.265328	1	-0.0505741	0.969331	-0.608483	1	-0.152882	0.911552	0.116183	0.907753
GRMZM2G004878	-0.318021	1	0.439878	1	-0.329317	0.664713	-0.124835	1	0.531248	0.5431	0.698605	0.267178
GRMZM2G004880	0.152563	1	0.230485	1	-0.251905	0.614614	-0.0142349	1	-0.240053	0.704811	-0.542118	0.281445
GRMZM2G004888	0.134368	1	-0.210028	1	-0.0503993	0.953231	0.07996	1	0.413833	0.411534	-0.408308	0.391495
GRMZM2G004908	0.00582883	1	0.179077	1	-0.52235	0.287129	0.0247288	1	0.217046	0.716429	-0.424599	0.357018
GRMZM2G004909	0.239546	1	-0.287243	1	0.25659	0.846793	-0.114439	1	-0.413219	0.343195	0.203787	0.664063
GRMZM2G004932	0.179596	1	0.17253	1	-0.450785	0.28095	-0.256941	1	-0.0425339	0.943002	-0.557243	0.0876451
GRMZM2G004949	0.333528	1	-0.0137555	1	-0.765691	0.231254	1.08496	1	-0.595496	0.562572	-0.0859245	0.931242
GRMZM2G004957	0.563337	1	0.133138	1	-0.0777095	0.960329	NA	NA	NA	NA	NA	NA
GRMZM2G004959	-0.389201	1	-0.518544	1	0.74901	0.374484	NA	NA	NA	NA	NA	NA
GRMZM2G004990	0.0369145	1	-0.47114	1	-0.590466	0.500489	-0.233437	1	-0.146129	0.903561	0.0650116	0.948227
GRMZM2G004996	0.150614	1	0.218497	1	-0.253471	0.620295	-0.0318645	1	0.430238	0.254812	0.173303	0.697803
GRMZM2G004997	-0.109915	1	-0.0937405	1	-0.193911	0.726151	-0.0949475	1	0.172673	0.739438	-0.164823	0.732212
GRMZM2G005000	0.136639	1	-0.0246085	1	-1.12929	0.0842428	0.37048	1	-1.42302	0.0359235	-0.770114	0.270141
GRMZM2G005024	0.170024	1	0.00621437	1	-0.0313697	0.965937	0.137025	1	-0.0503369	0.930876	-0.358704	0.343163
GRMZM2G005036	-0.122189	1	0.0861202	1	-0.00125938	0.998981	-0.08079	1	-0.246463	0.575902	-0.166301	0.713658
GRMZM2G005040	-0.00147222	1	0.126627	1	-0.328581	0.506732	0.149519	1	1.37744	0.00443306	-0.364583	0.461214
GRMZM2G005052	0.72431	1	0.34594	1	-0.135515	0.910288	-0.241708	1	0.660441	0.492664	-0.0346707	0.974224
GRMZM2G005061	0.670991	1	-0.0349566	1	0.572082	0.549301	-0.79588	1	0.31689	0.785627	1.06062	0.0953861
GRMZM2G005080	-0.135942	1	-0.0152416	1	0.110314	0.861294	0.0261958	1	0.0268806	0.967545	-0.0276122	0.960801
GRMZM2G005082	-0.215838	1	0.0166103	1	-0.498608	0.525336	-0.0139676	1	-0.895408	0.0886102	-0.66208	0.280232
GRMZM2G005103	0.633738	1	-1.03959	0.979319	-1.00339	0.454725	0.712158	1	-0.95068	0.359506	-0.929858	0.499732
GRMZM2G005107	0.0401992	1	-0.0588926	1	-0.440671	0.287441	-0.0281775	1	0.0293643	0.964801	-0.307855	0.444019
GRMZM2G005126	-0.128003	1	-0.0120107	1	-0.123868	0.840411	-0.0508262	1	-0.176418	0.732097	-0.0524579	0.924463
GRMZM2G005134	0.297582	1	0.928097	0.860849	-0.874086	0.221596	0.399983	1	-0.21028	0.879027	0.103793	0.916492
GRMZM2G005146	0.264243	1	1.27558	0.33121	1.67221	0.00601153	-0.798004	0.940841	0.778924	0.243168	3.5497	2.21404e-05
GRMZM2G005155	0.155176	1	-0.13825	1	0.805978	0.0881211	-0.102381	1	-0.624859	0.518335	-1.13326	0.127772
GRMZM2G005163	-0.149214	1	0.496314	1	-0.25073	0.785479	-0.0537995	1	0.260657	0.794827	0.391054	0.634682
GRMZM2G005170	-0.0988256	1	-0.115777	1	-1.09986	0.0351745	-0.278499	1	0.566532	0.416126	-1.03889	0.0956633
GRMZM2G005187	-0.876673	1	-0.317281	1	0.178886	0.859429	-0.360048	1	-0.397252	0.630766	-0.000786885	0.999348
GRMZM2G005195	-0.340992	1	-0.298247	1	-0.29153	0.550857	0.0681727	1	-0.496922	0.184098	-0.506555	0.135805
GRMZM2G005199	-0.380172	1	-0.0577892	1	0.489459	0.568129	-1.07791	1	-0.0890833	0.952097	-0.465263	0.635269
GRMZM2G005205	0.0760387	1	0.024136	1	0.242307	0.801017	-0.307012	1	-0.124172	0.92704	0.757246	0.268703
GRMZM2G005209	-0.250516	1	-0.419774	1	0.611471	0.217442	0.0591013	1	-0.519988	0.496818	0.357517	0.615378
GRMZM2G005229	-0.205431	1	0.117234	1	-0.539761	0.425735	0.0594001	1	-0.58889	0.428056	-0.880469	0.151503
GRMZM2G005233	0.0574969	1	0.364073	1	-2.14588	0.0458803	-0.169084	1	-0.0801679	0.960519	-1.32726	0.26621
GRMZM2G005236	-0.0478907	1	-0.36958	1	-0.544433	0.532838	0.651338	1	-0.880848	0.271001	-0.0590788	0.958677
GRMZM2G005251	0.209336	1	0.0205401	1	-0.124973	0.858659	0.2137	1	0.268076	0.642513	0.350664	0.453824
GRMZM2G005256	-0.184818	1	0.186003	1	0.484546	0.397296	-0.260756	1	-0.914313	0.272422	0.332607	0.681528
GRMZM2G005260	0.30942	1	0.286547	1	-0.630724	0.0887067	0.108856	1	-0.369395	0.517023	-0.548709	0.27378
GRMZM2G005278	-0.49462	1	-0.190198	1	-0.0330419	0.980259	-0.224984	1	-0.0900248	0.93958	-0.187141	0.832704
GRMZM2G005281	-0.25564	1	0.19352	1	0.290082	0.716559	-0.370384	1	0.701615	0.267604	0.430907	0.512793
GRMZM2G005293	1.09289	1	1.47965	1	1.67535	0.0703003	3.03083	1	0.225277	0.961417	-0.0335742	0.986587
GRMZM2G005298	-0.176557	1	0.204352	1	1.3109	0.0325905	-0.025744	1	-0.454007	0.584296	0.242455	0.788543
GRMZM2G005304	-0.144318	1	0.0511963	1	0.398921	0.36248	0.0538281	1	0.307427	0.528079	0.673444	0.0440083
GRMZM2G005308	-0.211967	1	0.0340889	1	0.384381	0.405151	-0.202961	1	0.266991	0.590771	0.6564	0.0566065
GRMZM2G005310	-0.17893	1	0.189129	1	0.0962038	0.930177	0.0906679	1	0.391586	0.615306	0.10413	0.904541
GRMZM2G005339	-0.130423	1	-0.065309	1	0.0130078	0.989487	0.0754677	1	-0.126765	0.881267	0.111441	0.876448
GRMZM2G005346	-0.0328584	1	-0.0594725	1	0.168879	0.787077	0.276761	1	-0.0304087	0.967569	0.441104	0.282186
GRMZM2G005347	0.05963	1	0.0391642	1	-0.499754	0.257171	-0.293112	1	0.27209	0.564183	-0.56546	0.111518
GRMZM2G005350	-0.128435	1	0.0924935	1	0.112403	0.858872	-0.323231	1	0.330358	0.415588	-0.132322	0.777828
GRMZM2G005365	0.0262105	1	-0.353194	1	-0.210919	0.763545	-0.346625	1	-0.575838	0.265278	-0.671097	0.123227
GRMZM2G005419	0.00671034	1	-0.181862	1	-1.34162	0.0238486	-0.212499	1	-0.500238	0.321461	-0.369012	0.446815
GRMZM2G005433	0.0782148	1	0.266197	1	-0.235213	0.647968	0.102755	1	-0.103063	0.867855	-0.826355	0.0469609
GRMZM2G005435	-0.283011	1	0.0876096	1	-0.471275	0.502739	-0.127317	1	0.00858828	0.993939	-0.608696	0.331379
GRMZM2G005444	-0.0169695	1	0.191332	1	-0.36794	0.410528	-0.0531738	1	-0.0423524	0.946554	-0.788939	0.0128425
GRMZM2G005452	-0.28985	1	0.0937624	1	0.310406	0.666793	0.20663	1	0.0771021	0.936678	-0.0872014	0.905812
GRMZM2G005456	-0.0979698	1	0.039038	1	0.162874	0.780009	0.226291	1	0.749768	0.0215537	0.371597	0.321024
GRMZM2G005459	0.477576	1	2.13695	0.00120122	1.24777	0.00978924	0.692694	1	3.39272	1.17775e-05	0.926123	0.0620085
GRMZM2G005483	0.475518	1	-0.227215	1	-0.342318	0.618677	0.0221229	1	-0.0598798	0.953664	0.519554	0.323561
GRMZM2G005493	-0.0988869	1	-0.239356	1	1.14288	0.000684727	-0.0843306	1	-0.217501	0.649665	1.20424	8.08049e-05
GRMZM2G005499	-0.0176729	1	0.0234792	1	0.144223	0.862685	-0.288934	1	-0.0892129	0.912538	-0.0161026	0.984245
GRMZM2G005522	0.698073	1	0.496179	1	0.641205	0.398239	0.0656374	1	0.367211	0.736793	0.452875	0.60314
GRMZM2G005526	-0.208308	1	-0.368782	1	0.51119	0.594614	NA	NA	NA	NA	NA	NA
GRMZM2G005552	-0.345062	1	0.0141983	1	-0.806765	0.0215878	-0.830911	0.38764	-0.196298	0.745972	0.115748	0.834842
GRMZM2G005562	0.00415924	1	-0.127939	1	-0.343994	0.430018	-0.0695472	1	-0.106255	0.857785	-0.727427	0.035952
GRMZM2G005583	0.0872621	1	-0.131321	1	0.194446	0.730171	0.327007	1	0.190204	0.73442	0.492931	0.191426
GRMZM2G005592	-0.0661108	1	-0.0688573	1	-0.355341	0.427294	0.104586	1	0.240099	0.611622	-0.122207	0.80438
GRMZM2G005622	0.0346445	1	0.405768	1	-0.690138	0.0622223	0.265129	1	0.643495	0.0626018	-0.318902	0.439376
GRMZM2G005633	0	1	0	1	1.40895	0.399759	2.20394	1	-2.04467	0.872893	0.210768	0.934307
GRMZM2G005640	-0.0983965	1	-0.168512	1	-0.165068	0.797442	-0.227619	1	-0.370473	0.469706	-0.364789	0.417499
GRMZM2G005646	0.025291	1	-0.000676781	1	0.139746	0.840411	0.12	1	0.692396	0.108562	0.591666	0.145444
GRMZM2G005652	0.0962576	1	0.575741	0.606217	-0.171976	0.763762	0.0754741	1	1.26421	0.00026822	-0.263886	0.573077
GRMZM2G005680	-0.140031	1	0.13052	1	0.389165	0.639554	0.547184	1	0.286401	0.765491	0.290384	0.738139
GRMZM2G005710	-0.496121	1	0.208579	1	-0.285095	0.753739	-0.727195	1	-0.0814106	0.932823	-0.420997	0.534702
GRMZM2G005732	0.0757552	1	-0.152338	1	-0.504737	0.257402	0.0590897	1	-0.644517	0.115298	-0.585321	0.138726
GRMZM2G005737	-0.00344987	1	0.0205453	1	0.165019	0.776449	0.0452577	1	0.0168819	0.979077	0.177374	0.688499
GRMZM2G005749	0.505625	1	-0.156182	1	-0.208875	0.895126	NA	NA	NA	NA	NA	NA
GRMZM2G005753	0.112873	1	0.0999737	1	0.0780811	0.905217	-0.238556	1	0.156489	0.781315	0.312268	0.46675
GRMZM2G005771	-0.0199673	1	-0.00866829	1	-0.118117	0.849504	0.0503746	1	-0.150105	0.774898	-0.101396	0.842849
GRMZM2G005788	0.0712638	1	-0.30097	1	-0.0541726	0.945355	0.153408	1	-0.504961	0.294187	-0.208413	0.684957
GRMZM2G005791	-0.0432016	1	0.0198587	1	-0.034642	0.961614	0.121809	1	-0.117715	0.83742	0.18231	0.699207
GRMZM2G005834	-1.203	1	-0.496535	1	0.283063	0.708175	-0.0656067	1	-0.072453	0.973728	-0.106456	0.940472
GRMZM2G005840	0.832198	1	0.415653	1	-0.29745	0.864767	0.660914	1	-1.30028	0.112618	1.26513	0.019866
GRMZM2G005844	-0.28802	1	-0.372493	1	0.0614146	0.946273	-0.592989	1	-0.0282095	0.976152	0.160588	0.802466
GRMZM2G005848	0.183786	1	0.23622	1	0.657484	0.176479	0.250704	1	-0.467954	0.358889	0.0497068	0.945161
GRMZM2G005849	1.23699	1	0.262495	1	-0.279583	0.896129	0.376846	1	-1.20622	0.0429519	0.553769	0.231439
GRMZM2G005859	-0.0198755	1	0.218213	1	-0.34072	0.430782	-0.146053	1	0.365367	0.440429	-0.219767	0.66909
GRMZM2G005865	-0.252737	1	0.108565	1	0.474848	0.292947	0.0353162	1	0.373606	0.479235	0.662585	0.0810867
GRMZM2G005869	0.273061	1	0.597248	0.656316	0.45489	0.311302	-0.0323766	1	-0.269452	0.663435	0.961409	0.042105
GRMZM2G005886	0.00819411	1	0.32524	1	-0.0348401	0.961814	-0.0470386	1	0.601752	0.0801375	-0.164217	0.726465
GRMZM2G005887	0.0392868	1	0.105275	1	0.0566771	0.933465	0.0038219	1	0.0506463	0.936057	0.122168	0.814803
GRMZM2G005909	-0.461839	1	-0.188761	1	1.18818	0.0269448	0.597769	1	-0.334371	0.741214	0.610221	0.440946
GRMZM2G005938	0.0596141	1	0.333011	1	0.483192	0.228743	0.350986	1	-0.248487	0.576142	-0.198675	0.664619
GRMZM2G005939	2.37185	0.949738	0.140146	1	-0.684454	0.695952	0.945109	1	0.554032	0.691845	-0.552323	0.641341
GRMZM2G005947	0.0270806	1	-0.242989	1	-0.010839	0.987746	-0.0179756	1	0.0170193	0.979199	0.171511	0.709076
GRMZM2G005954	0.143923	1	-0.268221	1	-0.575395	0.146982	-0.198546	1	-0.509427	0.191522	-1.72247	0.000111016
GRMZM2G005955	-0.0125222	1	-0.101241	1	-0.593239	0.119579	-0.0914611	1	-0.0302317	0.968187	0.728121	0.0570295
GRMZM2G005973	0.139414	1	0.358989	1	0.732651	0.0304397	-0.147721	1	-0.00353041	0.996487	0.900877	0.00866308
GRMZM2G005980	-0.0224732	1	0.0955863	1	0.482479	0.31298	-0.515661	1	-0.563448	0.377339	0.112952	0.877017
GRMZM2G005984	0.354472	1	0.727067	0.623628	0.466234	0.384825	0.273485	1	0.157668	0.89356	0.286267	0.784089
GRMZM2G005990	0.0457322	1	0.139487	1	0.305911	0.525969	0.079774	1	0.22145	0.646591	0.0495064	0.931006
GRMZM2G005996	-0.186742	1	-0.285781	1	-0.0430272	0.951883	-0.469409	1	-0.243533	0.631189	0.435517	0.240959
GRMZM2G006006	0.22307	1	0.0965605	1	0.848215	0.0143154	0.0786834	1	-0.0690931	0.903561	0.300535	0.453322
GRMZM2G006042	-0.262883	1	-0.479273	0.95743	-0.118008	0.858002	-0.0302113	1	-0.651785	0.12255	-0.123384	0.823452
GRMZM2G006047	0.401027	1	0.527656	1	0.59826	0.570869	-0.598044	1	0.994656	0.463778	0.65823	0.543234
GRMZM2G006069	0.0347124	1	-0.134399	1	-0.27763	0.68402	-0.423349	1	0.0520193	0.95442	0.0196558	0.979522
GRMZM2G006071	0.352925	1	-0.308497	1	-0.113097	0.913176	0.208747	1	-0.405071	0.636616	0.624557	0.309162
GRMZM2G006080	0.180988	1	-0.0815421	1	-0.425873	0.305133	0.173242	1	0.495608	0.200826	0.0582288	0.914296
GRMZM2G006083	-0.347352	1	-0.272056	1	-0.111585	0.888097	-0.272684	1	-0.23295	0.720523	-0.131545	0.836209
GRMZM2G006085	0.157	1	-0.229353	1	0.029162	0.967792	-0.00849508	1	-0.357342	0.394337	0.0978764	0.851337
GRMZM2G006107	0.145413	1	0.126782	1	-0.104975	0.869423	-0.0380167	1	0.286436	0.500879	0.0620598	0.906146
GRMZM2G006117	0.222899	1	-0.212336	1	-0.177656	0.753672	0.11316	1	-0.538553	0.149964	0.156821	0.724184
GRMZM2G006121	-0.130948	1	0.279517	1	0.756707	0.0351745	0.34441	1	0.0507762	0.932213	-0.221133	0.636093
GRMZM2G006130	0.377371	1	0.854507	0.134183	1.45484	0.000553962	-0.167599	1	0.96851	0.0428811	1.6737	0.00107938
GRMZM2G006144	-0.0224623	1	0.393254	1	-0.0553379	0.950126	0.252718	1	-0.424814	0.470843	-0.0470657	0.949848
GRMZM2G006178	0.119576	1	0.284097	1	0.305509	0.515818	0.0415562	1	0.229129	0.613054	0.424718	0.249548
GRMZM2G006206	-0.423166	1	-0.118239	1	-0.118577	0.892817	0.473636	1	0.0137292	0.988594	-0.106176	0.88522
GRMZM2G006212	2.2909	1	-0.150965	1	-1.29856	0.681742	NA	NA	NA	NA	NA	NA
GRMZM2G006216	0.265771	1	-0.506883	1	-0.574057	0.587132	0.441483	1	-0.757876	0.206823	-0.179544	0.789187
GRMZM2G006219	-0.286076	1	0.244429	1	-0.585405	0.130152	-0.293673	1	0.751373	0.0254101	-0.111608	0.828057
GRMZM2G006229	-0.129542	1	0.205684	1	0.390562	0.445346	-0.170952	1	-0.709395	0.18766	-0.369137	0.530974
GRMZM2G006246	0.12163	1	0.296204	1	0.47679	0.482802	-0.0575901	1	0.622188	0.388926	0.432622	0.532643
GRMZM2G006277	-0.0853987	1	0.0238304	1	-1.42792	0.123833	-0.0948053	1	-0.307196	0.77064	-0.585501	0.574374
GRMZM2G006293	0.31054	1	-1.79748	0.771641	0.704124	0.378552	0.357092	1	-0.517255	0.758977	0.516487	0.620315
GRMZM2G006297	0.0702577	1	-0.0303389	1	-0.389311	0.372658	0.0324977	1	-0.650207	0.0547761	0.0960119	0.849561
GRMZM2G006325	0.374085	1	-0.297692	1	0.44887	0.669924	0.472661	1	-0.386915	0.733469	-0.46504	0.62614
GRMZM2G006329	-0.159968	1	-0.228495	1	-0.436944	0.433065	-0.152683	1	-0.296066	0.658187	-0.11753	0.85885
GRMZM2G006341	-0.663139	1	-0.441941	1	-0.104787	0.912474	-0.351336	1	0.336296	0.691652	-0.031561	0.971393
GRMZM2G006352	0.206135	1	0.416288	1	-1.24416	0.019476	-0.309349	1	0.65882	0.380986	0.252416	0.721226
GRMZM2G006363	-0.251594	1	0.297784	1	-3.21361	0.00374331	0.0199744	1	0.402428	0.785691	-1.43661	0.224226
GRMZM2G006370	-0.0591962	1	-0.434699	1	-0.353582	0.808746	-0.0398363	1	0.575641	0.506947	0.286564	0.769277
GRMZM2G006377	-0.331205	1	-0.223879	1	0.426336	0.308061	-0.273579	1	-0.760905	0.0210778	0.173246	0.70956
GRMZM2G006399	-0.66957	1	-0.0876316	1	0.13826	0.912558	0.39201	1	-0.662957	0.5727	-0.848873	0.347698
GRMZM2G006416	-0.227802	1	0.0758389	1	-0.205097	0.704205	0.210128	1	-0.167518	0.756757	0.353939	0.373208
GRMZM2G006428	-0.138379	1	-0.123066	1	-0.22041	0.679196	0.0590045	1	-0.0312146	0.96172	0.104242	0.839044
GRMZM2G006450	-0.912099	1	-0.815607	1	-0.102673	0.94993	NA	NA	NA	NA	NA	NA
GRMZM2G006452	-0.601	1	0.110991	1	0.841697	0.107195	0.313976	1	0.955059	0.0985527	0.58422	0.284511
GRMZM2G006453	-0.100389	1	0.0490087	1	-0.237024	0.648348	-0.173752	1	-0.3603	0.394487	-0.377027	0.318642
GRMZM2G006468	0.376782	1	1.17076	0.125058	1.89206	0.000729967	0.0844917	1	2.0213	0.00105916	2.0556	0.000685029
GRMZM2G006474	0.0394933	1	-0.0866284	1	-0.104288	0.869756	0.0691	1	0.106604	0.851215	0.201678	0.66335
GRMZM2G006477	-0.159074	1	0.0232808	1	0.0960071	0.882083	0.0203727	1	0.26412	0.547297	-0.148134	0.752048
GRMZM2G006480	-0.225225	1	-0.298708	1	0.433111	0.534788	-0.00102116	1	0.867493	0.00612346	0.800464	0.00835532
GRMZM2G006493	0.0341437	1	-0.448075	0.939279	-0.402571	0.344194	-0.249741	1	-0.150406	0.767005	-0.521273	0.111252
GRMZM2G006507	0.2144	1	-0.210773	1	-0.268945	0.595903	0.1526	1	0.133933	0.830682	0.397793	0.328112
GRMZM2G006526	-0.081755	1	0.278064	1	0.307171	0.770981	0.0184769	1	-0.142713	0.903561	0.0845598	0.934987
GRMZM2G006554	0.557225	1	0.671655	1	0.299384	0.780239	0.56909	1	0.329484	0.776771	0.197988	0.849561
GRMZM2G006565	-0.395272	1	1.73145	0.718297	2.27611	0.0140868	NA	NA	NA	NA	NA	NA
GRMZM2G006631	-1.73474	0.751527	-0.0632946	1	-0.53071	0.509914	-0.552293	1	-0.9143	0.552145	0.474589	0.63451
GRMZM2G006661	-0.228387	1	0.144091	1	0.0124378	0.987746	0.135495	1	-0.076469	0.921111	0.225953	0.686764
GRMZM2G006672	0.0483105	1	0.0080125	1	0.0188336	0.980012	-0.0518886	1	0.0738474	0.894291	0.0974296	0.845383
GRMZM2G006673	-0.255409	1	0.257321	1	0.2552	0.610728	-0.139669	1	-0.024142	0.971614	0.374266	0.322546
GRMZM2G006676	2.04087	1	-0.259743	1	-2.62288	0.21296	3.70478	0.0249038	-0.104494	0.971491	1.52176	0.119565
GRMZM2G006678	-0.310992	1	0.484001	1	0.216991	0.846675	0.0508293	1	0.128956	0.920897	0.424531	0.626287
GRMZM2G006704	0.0515113	1	0.058682	1	-0.00698328	0.992117	-0.0777595	1	0.097937	0.853506	0.0584553	0.911179
GRMZM2G006707	0.0473268	1	0.0813273	1	-0.0331945	0.962923	0.0989796	1	0.398604	0.316924	0.186711	0.684448
GRMZM2G006736	0.0963848	1	0.109985	1	-0.319942	0.500489	0.113542	1	0.153833	0.762267	-0.249626	0.566485
GRMZM2G006745	0.721247	1	0.369285	1	-0.315181	0.610487	0.404091	1	0.385334	0.439312	0.334964	0.473958
GRMZM2G006752	0.262473	1	0.233629	1	-0.281103	0.574591	0.192875	1	-0.105535	0.850357	-0.23153	0.607932
GRMZM2G006765	0.291707	1	0.569595	0.645721	-0.320935	0.50981	0.212438	1	0.722595	0.0382115	0.0432917	0.93943
GRMZM2G006780	0.16314	1	-0.477057	1	0.000220824	0.999856	-0.0490372	1	-0.728438	0.290131	-0.236585	0.754515
GRMZM2G006781	-0.0944083	1	0.0370136	1	0.0730714	0.928173	0.0964474	1	-0.155493	0.831187	0.19324	0.739402
GRMZM2G006790	-0.0903888	1	0.0156473	1	-0.307019	0.519793	0.0258889	1	-0.0185661	0.97768	-0.158182	0.730328
GRMZM2G006791	0.238493	1	0.208011	1	0.0184514	0.979652	0.0865839	1	-0.40379	0.378093	-0.188975	0.715521
GRMZM2G006806	0.305722	1	0.13777	1	0.0707979	0.933465	0.203146	1	-0.010254	0.98911	-0.164979	0.78492
GRMZM2G006894	0.21202	1	0.403341	1	0.133159	0.826522	-0.105509	1	0.373627	0.425005	0.0572029	0.927197
GRMZM2G006937	-0.17737	1	0.225818	1	-0.31456	0.708175	-0.136522	1	-0.774186	0.157506	-0.908874	0.0764802
GRMZM2G006942	-0.294455	1	0.032387	1	0.520311	0.434689	-0.209039	1	1.01253	0.118105	0.494151	0.434682
GRMZM2G006943	0.128326	1	0.143434	1	-0.0631615	0.958088	-0.403	1	-0.458311	0.629984	-0.377216	0.663222
GRMZM2G006948	0.113587	1	-0.256131	1	0.0892835	0.913176	0.485663	1	-0.0193427	0.982475	-0.133778	0.828057
GRMZM2G006953	-0.024469	1	0.0226318	1	-0.0836932	0.897951	-0.00270658	1	0.00425066	0.99536	-0.0910469	0.863662
GRMZM2G006964	0.292464	1	-0.875786	1	0.3436	0.868804	3.03849	1	-0.88365	0.618581	2.81293	0.00872826
GRMZM2G006965	0.0527102	1	-0.0375623	1	-0.119488	0.853116	-0.0205914	1	-0.203163	0.705059	-0.154883	0.760371
GRMZM2G006973	0.130333	1	0.605241	1	0.407899	0.698845	0.0610535	1	1.48741	0.128762	2.15963	0.0044169
GRMZM2G006977	1.47942	1	-0.329838	1	-0.884105	0.71962	1.35833	0.0472913	-0.0973824	0.908413	0.904897	0.0453451
GRMZM2G006981	0	1	-0.252949	1	0.309149	0.79351	0.567651	1	0	1	0.934154	0.471416
GRMZM2G007012	-0.25089	1	0.443814	0.947287	0.340956	0.456154	-0.478834	0.932023	0.571499	0.0947262	-0.347501	0.363035
GRMZM2G007021	0.114595	1	0.0211504	1	-0.0722668	0.925734	-0.145405	1	0.0305992	0.968742	0.190182	0.721399
GRMZM2G007025	-0.0389405	1	-0.138914	1	-0.387753	0.404848	-0.0230318	1	0.142729	0.831187	0.393487	0.394443
GRMZM2G007038	0.00420482	1	0.107366	1	0.275987	0.555224	0.0452402	1	0.136999	0.822402	-0.243179	0.637731
GRMZM2G007055	-2.14033	1	-0.876385	1	-0.0546272	0.971241	-1.46031	1	-3.49297	0.0034099	-0.676855	0.370033
GRMZM2G007060	-0.256956	1	0.0650851	1	0.244488	0.713522	-0.324435	1	-0.445528	0.434605	0.0130603	0.986385
GRMZM2G007063	0.03335	1	0.16983	1	0.162958	0.786773	-0.107451	1	0.346132	0.394381	-0.179515	0.696003
GRMZM2G007080	-0.232806	1	0.248453	1	0.106837	0.900571	-0.021962	1	-0.0596622	0.947315	0.234539	0.711066
GRMZM2G007103	0.343905	1	0.177011	1	0.430987	0.380609	0.140611	1	-0.266601	0.639143	0.308843	0.537211
GRMZM2G007120	0.00841587	1	0.0944417	1	-0.144255	0.812152	-0.163053	1	0.037374	0.95249	-0.238498	0.586053
GRMZM2G007122	0.0015207	1	0.0538765	1	-0.361101	0.425467	-0.19152	1	-0.102851	0.85652	-0.146178	0.766471
GRMZM2G007130	-1.42469	1	-0.814288	1	-1.62924	0.0277812	0.193262	1	-4.41981	0.00440428	-0.385119	0.663222
GRMZM2G007140	-0.381251	1	0.0880484	1	-0.49354	0.568844	-0.421168	1	-0.11333	0.916159	-1.40795	0.0252384
GRMZM2G007146	-0.0100045	1	0.282308	1	0.222546	0.675566	-0.0815107	1	0.533485	0.132909	0.411918	0.252307
GRMZM2G007151	-0.16911	1	-0.28599	1	-0.324357	0.58697	-0.167297	1	0.564914	0.366083	-1.43571	0.0133527
GRMZM2G007157	0.0816032	1	-0.0454482	1	0.0276825	0.978243	-0.350559	1	0.279334	0.766707	0.511223	0.501488
GRMZM2G007160	0.185172	1	0.515815	0.771641	-0.283344	0.5648	0.0112082	1	0.425433	0.319361	0.0944099	0.859869
GRMZM2G007185	0.0799581	1	-0.369657	1	-0.114006	0.925378	0.153826	1	-0.168455	0.887129	0.202663	0.837301
GRMZM2G007188	-0.178821	1	-0.154525	1	-0.510252	0.194933	-0.0513303	1	-0.801534	0.0197523	-0.083638	0.875536
GRMZM2G007190	0.148949	1	-0.0174557	1	-0.349411	0.581414	0.0452364	1	-0.433761	0.483262	-0.0978159	0.889724
GRMZM2G007195	0.828339	1	-0.267458	1	-0.906537	0.422991	0.414617	1	-0.800438	0.141958	0.121791	0.853935
GRMZM2G007201	-0.0793425	1	-0.00107695	1	-0.267924	0.647843	0.218859	1	-0.408638	0.416022	-0.18727	0.739721
GRMZM2G007206	0.737723	1	-0.363416	1	-0.18265	0.82173	0.0778287	1	-0.190888	0.815267	-0.391019	0.502072
GRMZM2G007229	-0.149078	1	0.0728216	1	-0.133127	0.826615	-0.0461781	1	0.489725	0.194678	0.461465	0.187769
GRMZM2G007249	-0.0546938	1	0.391496	1	-0.339624	0.465852	-0.0249382	1	0.654328	0.0762062	-0.609303	0.0856286
GRMZM2G007256	1.22727	1	0.0440719	1	-0.967761	0.349171	0.485744	1	-0.621639	0.158943	0.0608424	0.919495
GRMZM2G007258	0.472087	1	-0.27128	1	0.0907735	0.93127	0.0381042	1	-0.403598	0.670565	0.123428	0.893183
GRMZM2G007260	-0.229144	1	-0.449539	0.932662	-0.256532	0.620172	0.058655	1	-0.853292	0.00921416	-1.14382	0.000758626
GRMZM2G007276	0.0269471	1	-0.30564	1	-0.38091	0.38991	-0.0510556	1	-0.347478	0.388697	-0.315812	0.414318
GRMZM2G007277	0.203981	1	0.182783	1	-0.307358	0.695575	0.2923	1	0.230009	0.758533	0.068862	0.933007
GRMZM2G007283	-0.279041	1	-0.707311	0.435185	-0.364088	0.416962	-0.315888	1	-1.49855	0.000204301	-0.570071	0.1119
GRMZM2G007300	0.0617606	1	0.0377554	1	0.261542	0.60412	0.153773	1	0.275262	0.543927	0.0473747	0.932647
GRMZM2G007324	0.98498	1	0.534485	1	-0.118251	0.953692	NA	NA	NA	NA	NA	NA
GRMZM2G007339	0.0733923	1	-0.0504899	1	0.137168	0.829844	-0.198373	1	0.225278	0.671669	-0.0785697	0.891021
GRMZM2G007347	-0.177604	1	-0.26024	1	-0.0442133	0.950032	-0.115313	1	-0.4158	0.305056	0.156219	0.73743
GRMZM2G007372	0.916266	1	0.866309	0.589316	1.16776	0.186212	0.738201	1	-0.381225	0.643431	0.271457	0.829098
GRMZM2G007381	0.0703316	1	-0.0319155	1	0.165037	0.774878	-0.247864	1	-0.0560981	0.921934	0.308099	0.425408
GRMZM2G007384	0.0509276	1	0.249433	1	-0.243068	0.663794	-0.0576089	1	0.395002	0.400147	-0.0694978	0.907753
GRMZM2G007385	-0.0417962	1	0.145135	1	0.201419	0.78561	0.254946	1	0.141922	0.868752	0.517014	0.29736
GRMZM2G007399	-0.199885	1	-0.256271	1	0.632081	0.21315	0.386695	1	0.118152	0.876089	-0.265823	0.659317
GRMZM2G007404	0.309956	1	-0.861214	0.308855	-0.928031	0.0226996	0.0734625	1	-1.64164	0.0167839	-0.295109	0.672104
GRMZM2G007441	0.166166	1	0.72951	0.437198	1.16558	0.00873691	0.150306	1	0.278724	0.674632	0.533596	0.371369
GRMZM2G007453	-0.00165833	1	0.00992238	1	0.493287	0.220128	-0.0140347	1	-0.0220074	0.973274	0.213461	0.636849
GRMZM2G007466	0.247272	1	0.717605	0.344356	0.227668	0.669271	0.0939221	1	1.36137	4.6442e-05	0.309573	0.433982
GRMZM2G007475	-0.16931	1	-0.221758	1	0.00766408	0.994144	-0.254144	1	-0.091888	0.917274	-0.39424	0.517062
GRMZM2G007477	-0.208372	1	-0.504407	0.868299	0.175626	0.766644	0.264729	1	-0.289456	0.562196	-0.583699	0.101586
GRMZM2G007486	0.0127525	1	0.0548031	1	0.525429	0.179748	0.168667	1	0.257531	0.602082	0.452624	0.228633
GRMZM2G007489	-0.18224	1	-0.0374689	1	-0.492802	0.233525	-0.213232	1	-0.392055	0.321212	-0.94911	0.00795161
GRMZM2G007514	0.781241	1	0.261873	1	1.30862	0.126895	NA	NA	NA	NA	NA	NA
GRMZM2G007546	-0.0714033	1	0.117911	1	0.167664	0.89283	0.074524	1	0.600074	0.623785	0.625729	0.459909
GRMZM2G007555	0.245966	1	-0.00967174	1	-0.100686	0.913658	0.193417	1	-0.164434	0.832564	-0.0871208	0.907679
GRMZM2G007587	-0.272515	1	-0.319675	1	-0.198583	0.714847	-0.198046	1	0.120414	0.819052	-0.592328	0.0697476
GRMZM2G007590	-0.418825	1	0.179538	1	0.383876	0.454068	-0.113562	1	0.204963	0.732173	0.450097	0.297273
GRMZM2G007630	-0.690403	1	0.285886	1	-0.494486	0.53772	-0.496664	1	0.166039	0.863351	-0.18366	0.842075
GRMZM2G007651	0.178835	1	0.243332	1	0.12617	0.836646	-0.0212126	1	0.273099	0.555144	0.152774	0.757672
GRMZM2G007675	-0.171907	1	-0.148295	1	0.0282013	0.968969	0.130281	1	-0.109464	0.844803	0.0983857	0.847121
GRMZM2G007681	-0.376185	1	-0.169884	1	0.277374	0.672434	0.0563451	1	-0.496491	0.358411	-0.604221	0.184213
GRMZM2G007683	0.0924866	1	0.145297	1	0.469876	0.24731	0.00858196	1	0.0509319	0.93083	0.135268	0.774899
GRMZM2G007695	-0.146727	1	-0.404916	1	0.330849	0.584803	-0.364808	1	-0.97412	0.259445	0.540424	0.507286
GRMZM2G007721	0.0925181	1	-0.157916	1	-0.00158078	0.998981	-0.0824203	1	0.149856	0.768437	0.0598788	0.910526
GRMZM2G007729	-1.16126	0.478951	0.304752	1	1.21666	0.0139435	-0.525836	1	-0.000332848	1	0.67644	0.31001
GRMZM2G007734	-0.104252	1	-0.011742	1	-0.0466397	0.955124	0.0673184	1	0.154528	0.813087	-0.240703	0.661374
GRMZM2G007757	-0.473564	1	0.185656	1	0.478384	0.464412	0.145903	1	0.112886	0.907234	0.433722	0.498744
GRMZM2G007791	-0.448566	1	-0.345018	1	-0.412306	0.390359	0.269666	1	-0.350229	0.555037	-0.389207	0.401026
GRMZM2G007801	-0.0828313	1	-0.081822	1	-0.123586	0.858608	0.097835	1	0.335704	0.494021	-0.919608	0.0289481
GRMZM2G007810	0.355965	1	0.132843	1	1.33863	0.000622908	-0.138767	1	0.0685174	0.935153	1.12051	0.027757
GRMZM2G007835	-0.174726	1	0.0604572	1	-0.0760511	0.90904	-0.253082	1	0.00707478	0.99087	-0.0480356	0.929257
GRMZM2G007848	0.263354	1	0.128775	1	-0.0479241	0.958152	-0.0543258	1	0.492712	0.206823	0.35078	0.397496
GRMZM2G007854	-0.0264178	1	0.0770622	1	-0.315721	0.504577	0.286084	1	0.250326	0.600408	-0.0164246	0.977156
GRMZM2G007867	-0.264063	1	-0.274371	1	0.0777888	0.952674	0.0132732	1	-0.287965	0.795773	-0.102971	0.922559
GRMZM2G007871	0.0474397	1	0.150008	1	0.171115	0.766597	0.161422	1	0.529783	0.131814	0.269318	0.503592
GRMZM2G007907	0.34983	1	0.254992	1	1.15111	0.0485297	0.060932	1	-0.43345	0.528079	0.991828	0.0888992
GRMZM2G007914	-0.264106	1	-0.241234	1	-0.221883	0.68153	0.0541931	1	-0.294984	0.585268	-0.289757	0.544447
GRMZM2G007915	0.192997	1	0.0254811	1	0.409268	0.334328	0.0670394	1	0.0234775	0.972957	0.106976	0.839044
GRMZM2G007922	-0.0456568	1	0.0816045	1	0.213824	0.692148	0.143238	1	0.324083	0.426186	0.10189	0.83705
GRMZM2G007928	0.404874	1	0.246581	1	-1.5605	0.00800795	-0.703097	1	-1.36778	0.272256	0.0843101	0.961904
GRMZM2G007933	0.253717	1	-0.0526956	1	-0.0445999	0.959902	0.0726255	1	0.228257	0.703609	0.128632	0.831693
GRMZM2G007939	-0.0425877	1	0.342534	1	-0.219398	0.673555	-0.129989	1	1.01151	0.0607823	-0.258626	0.688857
GRMZM2G007957	-0.0162487	1	0.271342	1	0.353835	0.445346	0.138314	1	0.112332	0.845362	0.31724	0.468091
GRMZM2G007981	1.74793	1	0.643369	1	-3.32928	0.123673	NA	NA	NA	NA	NA	NA
GRMZM2G008033	1.99686	1	0.171212	1	-2.73993	0.0973781	1.15297	1	-2.47359	0.0844959	0.941515	0.302176
GRMZM2G008058	-0.0383914	1	-0.00734508	1	0.21878	0.686677	-0.0950006	1	0.0115416	0.987168	0.233459	0.619298
GRMZM2G008060	0.510188	1	-0.169706	1	-0.10289	0.92356	-0.173247	1	-0.243641	0.818048	-0.590214	0.389638
GRMZM2G008061	-0.113078	1	-0.0658258	1	-0.072609	0.924388	0.0524206	1	-0.131176	0.83889	-0.160051	0.773337
GRMZM2G008072	0.769468	1	-1.20987	0.598306	-0.901129	0.160113	-0.430419	1	-1.58357	0.145306	-1.11027	0.153091
GRMZM2G008093	0.202632	1	-0.296263	1	0.0293142	0.977328	0.0977658	1	-0.114536	0.9011	-0.00794367	0.993176
GRMZM2G008095	-0.325017	1	-0.3272	1	-0.246185	0.731802	-0.0468031	1	-0.218551	0.769174	0.00833186	0.992262
GRMZM2G008106	-0.759914	1	-1.29811	0.263423	-1.52885	0.0140992	-0.691239	1	-2.28288	0.00049201	-0.948393	0.052778
GRMZM2G008108	-0.183115	1	0.0835338	1	0.369364	0.699079	0.787506	1	0.298973	0.869128	0.946102	0.34917
GRMZM2G008123	0.0567832	1	-0.0955877	1	0.161967	0.841051	0.439254	1	-0.0218105	0.981443	0.087008	0.907282
GRMZM2G008166	-0.550885	1	0.383316	1	0.137506	0.888912	-0.121022	1	0.0152654	0.991172	0.60633	0.40072
GRMZM2G008175	0.0577288	1	-0.0371028	1	-0.473671	0.445138	0.0382168	1	0.298349	0.689884	0.553577	0.334071
GRMZM2G008202	-0.215922	1	0.636443	1	0.233837	0.818242	-0.270637	1	0.240132	0.831187	-0.61833	0.539504
GRMZM2G008209	0.183829	1	-0.157072	1	-0.349469	0.526815	0.176461	1	0.13404	0.836569	-0.264222	0.612576
GRMZM2G008216	0.667129	1	-0.0429236	1	-0.736784	0.364507	0.303861	1	-0.0513804	0.95249	-0.727069	0.0861043
GRMZM2G008226	0.499597	1	0.845852	0.726049	1.99214	0.00191534	-0.835718	1	1.33444	0.224922	3.62856	0.00147742
GRMZM2G008232	-0.184552	1	-0.138602	1	-0.197584	0.720334	0.00395682	1	-0.328686	0.416092	-0.140598	0.761082
GRMZM2G008242	-0.107464	1	-0.264311	1	-0.923235	0.00648181	-0.0334058	1	-0.175025	0.72801	-0.289892	0.45648
GRMZM2G008247	0.331987	1	0.406398	1	2.13032	0.00661099	0.153509	1	0.548241	0.662978	1.77671	0.0723018
GRMZM2G008252	-0.339195	1	-0.203501	1	0.200655	0.820048	-0.199867	1	-0.324869	0.685561	0.622047	0.281094
GRMZM2G008259	-0.0403767	1	0.196085	1	-0.0355306	0.963141	0.0606746	1	-0.0514908	0.940558	-0.121904	0.826457
GRMZM2G008263	-0.163742	1	-0.00716763	1	-2.45244	2.39497e-05	-0.343172	1	-0.416044	0.540803	-1.49698	0.00918754
GRMZM2G008273	-0.0656241	1	0.165474	1	0.389098	0.378552	0.0627715	1	0.239847	0.631189	0.106298	0.843639
GRMZM2G008287	0.0127129	1	-0.451341	1	0.805848	0.205548	-0.725291	1	-0.882177	0.504762	0.735829	0.361459
GRMZM2G008290	0.698998	1	0.100825	1	0.0740746	0.944034	0.454945	1	-0.669213	0.0643606	0.483923	0.164072
GRMZM2G008309	1.45974	1	0.0305125	1	-0.842627	0.594209	1.1989	1	0.412968	0.749816	1.71426	0.0849849
GRMZM2G008327	-0.0850134	1	0.871586	0.832192	-0.0554113	0.960002	0.196372	1	0.0386888	0.976156	0.0106926	0.992266
GRMZM2G008353	-0.101877	1	1.15911	0.56305	0.700541	0.42585	-0.158083	1	1.15653	0.0642687	0.485538	0.498365
GRMZM2G008356	-0.0553418	1	-0.431188	0.990052	0.197328	0.718857	0.108468	1	-0.15414	0.780656	0.147483	0.76171
GRMZM2G008359	-0.482968	1	0.0520049	1	-0.00360573	0.998981	0.17681	1	-1.00173	0.245584	0.326166	0.725465
GRMZM2G008369	-0.0350648	1	-0.395198	1	0.392402	0.670632	-0.63615	1	-0.751662	0.335327	0.0652762	0.951272
GRMZM2G008410	-0.117423	1	-0.0648401	1	0.0171606	0.981538	0.0244203	1	-0.447916	0.289332	0.0869584	0.871425
GRMZM2G008425	-0.183984	1	0.037498	1	0.0110766	0.987746	0.213485	1	0.416887	0.324763	0.28033	0.530974
GRMZM2G008456	-0.0684434	1	0.143729	1	0.0876047	0.893616	0.00260728	1	-0.303577	0.507592	-0.0617114	0.912829
GRMZM2G008464	-0.518618	1	0.140474	1	0.522766	0.555631	NA	NA	NA	NA	NA	NA
GRMZM2G008482	0.11168	1	0.0264064	1	-0.280321	0.754998	0.0378929	1	-1.16092	0.0480191	-0.975799	0.097672
GRMZM2G008490	-0.666605	1	-0.203075	1	-0.150173	0.828568	-0.341055	1	-0.242338	0.70933	-0.149448	0.801155
GRMZM2G008497	0.0695451	1	-0.00687552	1	0.414725	0.322101	-0.0503151	1	-0.360727	0.409297	0.108592	0.835101
GRMZM2G008501	0.0353584	1	0.0398156	1	-0.291684	0.756518	1.13034	0.365209	-0.607731	0.448622	-0.301981	0.723042
GRMZM2G008507	0.0272444	1	-0.193427	1	-1.0993	0.000937297	0.00453872	1	-0.565464	0.137364	-1.03143	0.00176235
GRMZM2G008513	-0.0362421	1	-0.201214	1	-0.122698	0.849487	0.12214	1	-0.398121	0.376889	-0.504753	0.185546
GRMZM2G008528	0.086251	1	0.307842	1	-0.813194	0.175438	0.0343657	1	0.0973549	0.909167	-0.595229	0.313834
GRMZM2G008539	-0.127892	1	-0.74409	1	0.126656	0.907378	-0.819864	1	-0.264744	0.884882	0.582524	0.460922
GRMZM2G008556	0.0976574	1	-0.17124	1	-0.395474	0.454068	-0.126196	1	-0.364036	0.508328	-0.160638	0.78492
GRMZM2G008558	-0.0255208	1	0.182277	1	-0.0190684	0.986136	0.642152	1	0.588747	0.43349	0.545134	0.39976
GRMZM2G008607	-0.457924	1	-0.0165686	1	1.3064	0.00121182	-0.27252	1	0.217043	0.755525	1.7465	0.000357468
GRMZM2G008611	0.499409	1	-0.283149	1	0.177272	0.879536	-0.371359	1	-0.583632	0.615731	-0.0358604	0.975103
GRMZM2G008623	-0.192716	1	0.251987	1	-0.0329405	0.963141	0.0342946	1	0.371547	0.352996	0.147073	0.755754
GRMZM2G008638	-0.1055	1	-0.216031	1	0.0946325	0.912474	-0.0832122	1	-0.239971	0.752061	-0.266152	0.666084
GRMZM2G008642	0.361628	1	0.0238106	1	1.18807	0.104748	0.191517	1	0.356113	0.728917	-0.0821652	0.936418
GRMZM2G008647	0.0495947	1	-0.27506	1	0.0588993	0.95453	0.136668	1	-0.369001	0.581942	-0.331199	0.612947
GRMZM2G008649	-0.0467283	1	-0.137151	1	0.217185	0.704202	-0.156981	1	-0.167335	0.774085	-0.0790651	0.894229
GRMZM2G008687	0.0891819	1	0.00802727	1	0.334606	0.524069	-0.173902	1	-0.0289934	0.964537	-0.0387161	0.946142
GRMZM2G008691	1.46951	1	-0.102681	1	-2.62291	0.118148	NA	NA	NA	NA	NA	NA
GRMZM2G008710	0.111427	1	-0.190843	1	-0.921564	0.00800822	-0.151776	1	-0.186378	0.737125	-0.408067	0.301545
GRMZM2G008714	0.0646653	1	-0.231737	1	-0.474395	0.322486	0.176833	1	-0.554743	0.201457	-0.771877	0.0372658
GRMZM2G008715	0.0910728	1	0.432726	1	0.00171331	0.998981	0.205684	1	-0.17782	0.833812	0.152902	0.841711
GRMZM2G008726	0.890682	1	0.00355281	1	-0.791488	0.189518	-0.394892	1	0.0304551	0.98239	0.651073	0.354663
GRMZM2G008728	-0.0847384	1	0.312867	1	0.379825	0.404848	-0.0645238	1	-0.0584641	0.930162	0.430477	0.289452
GRMZM2G008730	-0.215871	1	-0.0915843	1	-0.864629	0.170291	0.073979	1	-0.853398	0.213277	-1.13107	0.081506
GRMZM2G008748	0.455101	1	-0.265356	1	0.855079	0.0527126	-0.532237	1	-0.340273	0.769672	0.478338	0.620315
GRMZM2G008751	-0.0773977	1	0.683814	1	0.949627	0.253431	0.229967	1	0.875194	0.106702	1.23977	0.0104221
GRMZM2G008765	-0.107768	1	0.141178	1	0.215349	0.688092	-0.0543397	1	0.625557	0.0579876	0.239499	0.57088
GRMZM2G008773	0.225709	1	0.666173	1	-0.84984	0.397794	-0.602914	1	-0.738191	0.234922	1.01912	0.0183643
GRMZM2G008792	-0.520108	1	-0.422851	1	-1.35712	0.281417	-0.421248	1	-1.11153	0.113112	-2.8901	0.00102913
GRMZM2G008859	0.432701	1	0.239769	1	-0.123978	0.882502	0.0148336	1	-0.119064	0.8734	0.191187	0.755174
GRMZM2G008862	-0.0150005	1	0.0153713	1	-0.122038	0.84949	-0.0662992	1	0.276257	0.561298	0.0660084	0.907679
GRMZM2G008864	0.241622	1	0.0491082	1	0.282589	0.722424	0.560107	1	0.0892821	0.940917	0.829638	0.157515
GRMZM2G008892	-0.121457	1	0.686514	0.388281	1.07728	0.00382913	0.0458576	1	0.4104	0.494675	0.121447	0.871346
GRMZM2G008919	0.021164	1	-0.157817	1	-0.341291	0.447141	-0.031697	1	-0.277549	0.533059	0.0582659	0.911515
GRMZM2G009014	0.274122	1	0.061237	1	-0.039734	0.960433	0.0520994	1	-0.542099	0.262936	0.112365	0.855721
GRMZM2G009021	0.224211	1	0.151278	1	0.56242	0.209977	-0.152487	1	-0.0563321	0.938721	-0.135589	0.817705
GRMZM2G009030	0.026053	1	0.313304	1	0.371991	0.672972	-0.789167	1	0.367358	0.810106	0.549735	0.572845
GRMZM2G009045	0.673015	1	-0.248498	1	0.480426	0.779296	3.18162	1	-0.137328	0.980008	1.35839	0.130408
GRMZM2G009048	0.243455	1	0.795553	0.17839	0.192526	0.728192	-0.0213696	1	0.643609	0.317465	0.464751	0.484936
GRMZM2G009060	-0.14298	1	-0.200799	1	0.944582	0.0167346	0.262974	1	-0.712968	0.135016	-0.319542	0.507286
GRMZM2G009070	0.0807905	1	0.0489896	1	1.33019	0.00260735	0.122169	1	-0.399231	0.539476	-0.0246546	0.975731
GRMZM2G009091	0.0289307	1	0.0884497	1	0.609368	0.161823	-0.0353169	1	-0.582129	0.235274	0.156319	0.792667
GRMZM2G009125	-0.278697	1	0.0672409	1	1.38021	0.00566616	-0.00937893	1	-0.157184	0.840649	0.76401	0.0772839
GRMZM2G009136	0.00680755	1	0.106452	1	-0.144704	0.809183	-0.177036	1	0.233783	0.604696	0.478069	0.153322
GRMZM2G009144	-0.806393	1	-0.269635	1	-0.537981	0.675362	-0.189003	1	-0.714028	0.254492	-1.27524	0.0499487
GRMZM2G009163	0.548724	1	-0.19063	1	-0.697107	0.150913	-0.0606333	1	-0.459379	0.441197	-0.511267	0.311742
GRMZM2G009166	-0.0614606	1	-0.854096	1	0.419428	0.652601	-0.299146	1	0.30036	0.819859	0.416344	0.628569
GRMZM2G009188	-0.137915	1	0.155378	1	-0.587043	0.126343	0.0403953	1	-0.069251	0.902003	-0.250023	0.554062
GRMZM2G009189	0.174338	1	0.297759	1	-0.77153	0.217314	-0.321676	1	0.427611	0.566815	0.190825	0.82115
GRMZM2G009208	-0.211477	1	-0.213109	1	0.658748	0.223631	0.0836857	1	0.225089	0.785465	0.808412	0.104971
GRMZM2G009223	0.107775	1	-0.195288	1	-1.93293	0.00281815	0.0094093	1	-1.17262	0.0220884	-3.53381	1.08145e-05
GRMZM2G009232	0.356742	1	0.346108	1	0.205403	0.862732	-0.184069	1	-0.144789	0.913835	-0.722642	0.486726
GRMZM2G009253	0.223151	1	0.18034	1	-0.093036	0.885391	0.417049	1	-0.263198	0.574068	0.201556	0.667604
GRMZM2G009265	0.480056	1	-0.486117	1	-0.357474	0.75751	NA	NA	NA	NA	NA	NA
GRMZM2G009282	-0.516522	1	0.153206	1	1.34899	0.00473532	0.404558	1	-0.908711	0.394457	-0.462885	0.661698
GRMZM2G009320	-0.00593731	1	0.306223	1	-0.391402	0.33705	-0.000189107	1	0.309526	0.583196	-0.660263	0.15038
GRMZM2G009323	-0.155091	1	0.135269	1	0.622674	0.117241	0.200155	1	-0.109203	0.860646	0.163741	0.752048
GRMZM2G009326	0.231725	1	0.016783	1	-0.873074	0.0568343	0.144919	1	0.117378	0.823771	-0.218064	0.617363
GRMZM2G009335	-0.131846	1	-0.073057	1	-0.233405	0.633694	-0.127502	1	-0.0432619	0.951989	-0.630319	0.103495
GRMZM2G009344	0.031931	1	0.0183813	1	0.264557	0.631258	-0.333567	1	0.113193	0.829599	-0.566583	0.118724
GRMZM2G009346	0.167048	1	0.0251745	1	0.241725	0.691047	-0.0445777	1	0.0915339	0.895146	0.523161	0.202173
GRMZM2G009353	0.334772	1	-0.823051	0.812834	0.315758	0.672972	1.00366	1	-0.880691	0.176242	-0.219587	0.758147
GRMZM2G009368	0.479838	1	-0.315515	1	0.578928	0.450732	0.399331	1	0.170787	0.88139	0.791837	0.30038
GRMZM2G009387	-0.154164	1	-0.293181	1	-0.490854	0.321101	-0.620864	0.623128	-0.413963	0.369773	-0.0486671	0.935962
GRMZM2G009400	2.73213	1	-0.358458	1	-1.32296	0.61584	4.26531	1	-0.630688	0.897276	-1.0464	0.412262
GRMZM2G009406	1.01525	1	-0.212242	1	-3.05233	0.0200768	1.51667	0.203549	-0.522888	0.619156	-0.164552	0.882972
GRMZM2G009412	0.115452	1	-0.0640768	1	0.495749	0.255687	-0.293171	1	-0.637134	0.363757	-0.00113507	0.998987
GRMZM2G009413	-0.367635	1	-0.401843	1	-0.0919143	0.925571	-0.234751	1	-0.730684	0.482964	-0.0235885	0.984547
GRMZM2G009438	0.422756	1	-0.203602	1	-0.0584526	0.949752	0.503373	1	-0.467798	0.441368	-0.209906	0.735457
GRMZM2G009443	-0.0937609	1	-0.0311578	1	0.482843	0.19909	-0.0158312	1	0.0674336	0.919835	0.330043	0.489145
GRMZM2G009448	-0.0280426	1	0.0348832	1	0.337761	0.454324	-0.346823	1	-0.317698	0.439213	0.355954	0.3308
GRMZM2G009464	0.170093	1	-0.0533628	1	0.353693	0.42585	0.00640402	1	-0.0840227	0.878254	0.583528	0.0724974
GRMZM2G009478	0.644989	1	-0.156119	1	-0.710962	0.473408	0.16536	1	-0.595447	0.151507	-0.198249	0.696642
GRMZM2G009479	0.0249897	1	0.0583248	1	1.32226	0.00732314	-0.22888	1	0.246239	0.678609	1.06507	0.00621263
GRMZM2G009538	-0.0333596	1	0.263567	1	0.370779	0.470518	-0.194901	1	1.02662	0.00068172	0.0913944	0.856678
GRMZM2G009544	0.0933155	1	0.127664	1	-0.480677	0.30246	0.0503293	1	0.753862	0.0570874	-0.124046	0.829238
GRMZM2G009546	0.039295	1	0.285585	1	0.149992	0.90904	NA	NA	NA	NA	NA	NA
GRMZM2G009563	0.329295	1	-0.584017	1	0.17511	0.860121	0.545122	1	0.0682197	0.958533	0.666241	0.319371
GRMZM2G009571	-0.324297	1	-0.112878	1	-0.351196	0.568445	0.120675	1	-0.0439659	0.958533	-0.218064	0.713579
GRMZM2G009575	0.0440703	1	0.136117	1	0.0916864	0.891324	-0.00212013	1	0.377237	0.410798	0.119027	0.826034
GRMZM2G009591	0.0378779	1	-0.0164081	1	-0.0208168	0.978138	-0.0739434	1	0.198484	0.672975	-0.0264691	0.961302
GRMZM2G009593	0.0574748	1	-0.058293	1	-0.181898	0.750256	-0.094874	1	0.44064	0.234235	-0.137683	0.767819
GRMZM2G009598	-0.203722	1	0.0915221	1	-0.160541	0.793619	-0.252655	1	-0.0103696	0.987869	0.372515	0.372545
GRMZM2G009626	-0.2284	1	-0.218172	1	-0.370793	0.425583	-0.0304717	1	-0.163112	0.763478	-0.495946	0.186731
GRMZM2G009627	3.31519	1	0.321793	1	0.54006	0.58794	0.845467	1	-0.563364	0.719376	1.28144	0.0894092
GRMZM2G009633	0.223579	1	0.458316	1	-1.70486	0.324484	0.517702	1	-0.18619	0.895052	-1.60252	0.261785
GRMZM2G009638	0.102232	1	0.142253	1	0.111935	0.860121	-0.044944	1	-0.124509	0.811225	0.0556656	0.917124
GRMZM2G009653	0.144225	1	0.237015	1	-0.344023	0.594614	-0.19627	1	-0.395189	0.542239	0.0170854	0.983156
GRMZM2G009655	0.0880261	1	0.0918185	1	-0.0219348	0.977328	-0.0460709	1	0.254007	0.564592	0.387068	0.277934
GRMZM2G009661	0.142755	1	0.0415855	1	-0.00821897	0.990638	0.0666558	1	0.298296	0.500574	0.39142	0.292998
GRMZM2G009681	0.211055	1	-0.253398	1	0.59362	0.223068	-0.153199	1	0.846026	0.0821432	0.360639	0.479981
GRMZM2G009683	0.0807398	1	0.159863	1	-0.424032	0.372872	0.0542857	1	-0.12978	0.821104	-0.380791	0.375473
GRMZM2G009703	0.0881979	1	0.14598	1	0.329389	0.470728	0.255394	1	0.23719	0.622649	0.287863	0.497852
GRMZM2G009715	0.145089	1	0.217311	1	0.764375	0.0255201	-0.0957416	1	0.385738	0.510202	0.245816	0.685698
GRMZM2G009717	0.186007	1	-0.450733	1	-0.575334	0.436056	-0.75971	1	-0.917653	0.233866	0.0813298	0.934987
GRMZM2G009724	-0.443558	1	-0.451044	1	-0.0347673	0.975676	-0.199307	1	-0.739255	0.299145	0.0363355	0.966255
GRMZM2G009735	1.08221	1	0.405595	1	-0.0869102	0.955161	0.842293	0.79117	0.656317	0.223326	1.13431	0.0148651
GRMZM2G009785	0.0690737	1	-0.013673	1	-0.098579	0.876545	0.0203408	1	-0.225943	0.639358	-0.19556	0.676173
GRMZM2G009792	0.39407	1	-0.482321	1	-0.899343	0.308622	0.253435	1	0.328633	0.489049	0.182704	0.72833
GRMZM2G009795	-0.145454	1	0.0401255	1	-0.103621	0.881073	-0.111681	1	-0.0798533	0.904336	0.322181	0.482161
GRMZM2G009804	0.0138366	1	0.124679	1	0.0583114	0.932966	-0.189914	1	0.239205	0.596124	-0.139006	0.771432
GRMZM2G009808	-0.0216371	1	-0.0121363	1	0.913796	0.0180022	0.2043	1	0.281362	0.54402	0.978766	0.00228642
GRMZM2G009843	0.143745	1	-0.281307	1	-0.0210482	0.982697	-0.0782521	1	0.0849949	0.923759	0.0155571	0.98515
GRMZM2G009845	-0.0144333	1	-0.0607403	1	0.271039	0.586572	-0.0773142	1	0.0370674	0.952854	0.291303	0.472149
GRMZM2G009849	0.153793	1	-0.096702	1	0.0424739	0.96011	-0.101499	1	-0.159405	0.817753	-0.0459974	0.945362
GRMZM2G009869	0.199327	1	-0.0672111	1	-0.771402	0.348454	0.33251	1	-1.03497	0.0814825	-1.68757	0.0106994
GRMZM2G009871	0.175907	1	-0.147395	1	0.24138	0.631672	-0.424347	1	-0.315141	0.506205	0.496319	0.198252
GRMZM2G009876	-0.283865	1	0.287859	1	0.119374	0.863705	-0.0672614	1	0.0216184	0.982475	0.376688	0.545335
GRMZM2G009888	0.0855686	1	0.652735	0.893781	0.383812	0.593909	0.00969635	1	0.243932	0.739438	0.213071	0.742835
GRMZM2G009892	0.36935	1	-0.510978	1	-1.31424	0.148932	-0.0166195	1	-0.271385	0.826779	-0.697298	0.499072
GRMZM2G009894	-0.468534	1	-0.180732	1	0.35049	0.616782	-0.271618	1	-0.386007	0.707575	0.255468	0.750525
GRMZM2G009895	-0.349717	1	-0.181638	1	0.142014	0.841494	0.401653	1	-0.549646	0.297562	0.284201	0.594626
GRMZM2G009901	-0.144889	1	0.299158	1	-0.983041	0.0260966	0.15917	1	0.265548	0.651351	-0.764135	0.1183
GRMZM2G009928	-0.212319	1	-0.0864619	1	0.512168	0.217668	-0.168594	1	-0.293961	0.554091	0.0321251	0.958346
GRMZM2G009936	0.0248529	1	0.25263	1	0.554806	0.147906	-0.390283	1	-0.446655	0.570157	0.568627	0.405203
GRMZM2G009940	0.0239786	1	0.201324	1	0.46707	0.249198	0.0815001	1	0.280783	0.512996	0.238661	0.571268
GRMZM2G009948	-0.143265	1	-0.0431717	1	-0.213055	0.696593	0.145538	1	0.0445586	0.945865	0.00618291	0.992684
GRMZM2G009958	0.529873	1	1.05924	0.191139	1.85502	0.000693182	-0.290152	1	0.982265	0.0796656	2.23871	0.000281769
GRMZM2G009968	1.32057	1	0.371618	1	0.823307	0.156096	0.853972	1	0.681613	0.470715	1.7735	0.00519646
GRMZM2G009994	0.185318	1	0.121678	1	-0.0642117	0.924388	0.0873951	1	0.105557	0.856095	0.371341	0.342009
GRMZM2G009995	0.121221	1	-0.397657	1	-0.550786	0.377018	-0.113642	1	-0.472045	0.514055	0.111667	0.881917
GRMZM2G010000	0.361382	1	-0.101857	1	-1.13549	0.165008	-0.147665	1	-1.03087	0.063652	-1.03843	0.0475192
GRMZM2G010016	0.826148	1	0.9014	1	-2.35546	0.0101596	0.416039	1	-0.77352	0.407271	0.393251	0.556331
GRMZM2G010017	0.0545191	1	0.0767042	1	-0.0879529	0.891714	0.150756	1	-0.0377487	0.952043	0.33858	0.367138
GRMZM2G010034	-0.048539	1	0.868817	0.436086	0.612243	0.217442	0.00107575	1	0.949502	0.140974	0.0145191	0.988483
GRMZM2G010037	-0.250838	1	-0.0212112	1	-0.1144	0.902957	0.0289071	1	-0.377594	0.595119	-0.118693	0.870718
GRMZM2G010044	0.159437	1	-0.22065	1	0.879331	0.0741842	0.334751	1	0.389547	0.547297	1.44484	0.00100539
GRMZM2G010052	0.216186	1	-0.15067	1	0.713266	0.212799	0.644529	1	0.610578	0.347192	0.59066	0.27948
GRMZM2G010054	-0.0372898	1	-0.188059	1	-0.267996	0.588312	0.279551	1	-0.302034	0.478412	0.167322	0.70369
GRMZM2G010056	0.0756523	1	0.230632	1	0.47896	0.301273	0.218681	1	-0.217278	0.69936	0.343348	0.465818
GRMZM2G010065	0.0743267	1	0.197168	1	0.232767	0.725792	0.124568	1	-0.060021	0.937515	0.095753	0.880484
GRMZM2G010075	-0.0561269	1	-0.214834	1	-0.213963	0.697581	-0.0751369	1	-0.0722208	0.910564	-0.13359	0.799273
GRMZM2G010085	0.260849	1	0.080708	1	0.251032	0.61776	-0.0904602	1	0.716562	0.0418725	0.35623	0.369648
GRMZM2G010093	-0.117029	1	0.136576	1	-0.242635	0.703333	0.124095	1	0.389488	0.443514	0.104982	0.865839
GRMZM2G010095	-0.278825	1	-0.147031	1	-0.526504	0.320209	0.177661	1	-0.883232	0.145205	0.111427	0.883681
GRMZM2G010136	-0.00699735	1	0.080976	1	0.103217	0.897951	0.0754979	1	-0.413717	0.517023	0.0372328	0.960801
GRMZM2G010142	-0.00433884	1	0.0634451	1	-0.247062	0.636141	-0.146886	1	0.198786	0.668429	-0.329239	0.394724
GRMZM2G010146	-0.0474901	1	-0.239808	1	-0.317804	0.611294	-0.093769	1	0.169908	0.826499	0.249864	0.675359
GRMZM2G010152	-0.0976961	1	0.0217785	1	0.0371017	0.95884	-0.107422	1	0.169326	0.749249	0.140157	0.773552
GRMZM2G010156	0.719553	1	0.899001	0.943221	-0.218508	0.840411	NA	NA	NA	NA	NA	NA
GRMZM2G010163	-0.259755	1	-0.131233	1	0.122707	0.886674	0.492743	1	0.33077	0.775928	0.155785	0.866384
GRMZM2G010196	-0.0330539	1	0.187753	1	1.06818	0.00445157	0.342116	1	-0.677422	0.19217	-0.407593	0.474634
GRMZM2G010202	0.153126	1	-0.0277304	1	-0.205919	0.715025	0.0884209	1	-0.364724	0.458068	-0.150856	0.770825
GRMZM2G010221	-0.0406383	1	-0.0491726	1	-0.291269	0.55156	0.0951561	1	-0.356782	0.362934	0.35213	0.345885
GRMZM2G010235	-0.114171	1	0.26429	1	-0.248461	0.804848	-0.129711	1	-0.311631	0.782376	0.336315	0.680265
GRMZM2G010238	0.194496	1	0.311081	1	-0.0288244	0.974504	-0.0683821	1	0.0269149	0.975464	0.755105	0.0657161
GRMZM2G010257	0.426698	1	-0.222322	1	0.861338	0.189518	0.672179	1	-1.23388	0.366109	0.37215	0.789892
GRMZM2G010290	0.200189	1	-0.288183	1	-0.343299	0.622699	-0.188781	1	0.0446634	0.960268	-0.133249	0.858108
GRMZM2G010298	-0.226401	1	-0.382725	1	-0.259741	0.645377	-0.17166	1	-0.0751965	0.90863	-0.369384	0.370848
GRMZM2G010302	0.051368	1	0.0952369	1	0.661095	0.0728595	-0.0620462	1	-0.182108	0.70633	0.249244	0.552106
GRMZM2G010315	-0.0206874	1	0.281361	1	-0.0609176	0.934827	0.144216	1	0.305074	0.550486	0.118418	0.830125
GRMZM2G010321	-0.24495	1	0.3909	1	0.420135	0.64067	-0.0494156	1	-0.0728884	0.95979	-0.759144	0.333116
GRMZM2G010323	-0.0878779	1	-0.49787	0.82888	-0.0691012	0.919112	-0.23039	1	-0.377784	0.368481	-0.218473	0.632475
GRMZM2G010328	-0.0756024	1	0.0952436	1	0.263075	0.6048	-0.0123238	1	-0.463669	0.216095	-0.155079	0.742835
GRMZM2G010342	-0.103133	1	0.0318658	1	-0.122768	0.843286	-0.0935625	1	0.360866	0.374942	0.0386306	0.944608
GRMZM2G010348	0.172408	1	-0.16821	1	0.320795	0.479449	0.00890481	1	-0.100461	0.859935	0.166589	0.723042
GRMZM2G010349	-0.0020222	1	0.431101	0.926607	0.0668723	0.918277	-0.0738551	1	0.825086	0.026063	0.136318	0.807903
GRMZM2G010353	-0.601696	1	-0.374078	1	0.346143	0.644002	-0.00309234	1	-0.348814	0.663907	0.146688	0.858686
GRMZM2G010357	0.103827	1	0.0643502	1	0.273173	0.584504	0.0163002	1	-0.156057	0.778804	0.22256	0.63419
GRMZM2G010362	-0.0684071	1	0.0699207	1	-0.0608873	0.930177	-0.0328507	1	0.0283928	0.967569	0.0943898	0.861574
GRMZM2G010363	-0.430449	1	-0.493551	1	-0.464919	0.37521	0.0347476	1	-0.266622	0.598146	-0.919958	0.0155802
GRMZM2G010389	0.211919	1	0.346968	1	1.20722	0.00564359	-0.0268752	1	-0.469153	0.440429	0.861804	0.105549
GRMZM2G010406	-0.0260386	1	-0.325727	1	0.769338	0.0540572	-0.105428	1	-0.363521	0.398948	0.308102	0.464611
GRMZM2G010422	-0.310639	1	-0.109084	1	-0.283034	0.568226	-0.0886498	1	-0.109149	0.85652	-0.215463	0.656059
GRMZM2G010433	1.29341	1	-2.14986	0.371955	-0.918248	0.405696	0.620091	1	-1.52923	0.17914	-3.53835	0.00125424
GRMZM2G010447	0.132879	1	0.611759	0.57968	0.312387	0.513018	0.269961	1	0.703037	0.109652	0.535442	0.21425
GRMZM2G010452	-1.56011	1	0.169383	1	0.599784	0.426255	-0.113464	1	-0.629588	0.742649	0.519742	0.667604
GRMZM2G010460	0.102681	1	0.354619	1	0.752895	0.03401	-0.197009	1	0.771932	0.0275539	1.08104	0.00184124
GRMZM2G010468	-0.319824	1	0.116946	1	1.91852	0.00615959	0.207209	1	1.38747	0.162643	2.1569	0.00780651
GRMZM2G010490	0.105809	1	0.164624	1	0.81944	0.0212996	-0.141782	1	0.333983	0.407099	0.100612	0.84172
GRMZM2G010491	-0.02967	1	0.0193685	1	-0.0944812	0.880484	-0.0467472	1	-0.0760444	0.902583	-0.470925	0.229601
GRMZM2G010494	0	1	0	1	1.20833	0.294751	0	1	-2.04096	0.707851	2.43686	0.0469749
GRMZM2G010505	-0.114818	1	-0.529079	1	0.34203	0.691906	-0.272697	1	0.313891	0.785465	0.535434	0.465324
GRMZM2G010545	0.774201	1	-0.486117	1	-0.531351	0.541926	0.920265	1	-1.46242	0.14039	-0.833314	0.245856
GRMZM2G010551	-0.360976	1	-0.39656	1	-0.0297036	0.976297	-0.0131947	1	-0.244913	0.739438	-0.378092	0.498744
GRMZM2G010555	0.287611	1	0.455309	0.895447	-0.325411	0.471225	0.150385	1	0.727496	0.0348811	0.513842	0.153863
GRMZM2G010596	-0.545383	1	-0.144499	1	-0.237826	0.771895	-0.123909	1	1.14756	0.117041	0.423796	0.534675
GRMZM2G010599	0.587761	1	-0.0598229	1	0.776401	0.0788657	-0.611893	1	-0.706589	0.419458	0.661105	0.388057
GRMZM2G010604	-0.249399	1	-0.326304	1	-0.26609	0.669382	-0.262982	1	0.224996	0.727643	-0.21525	0.693212
GRMZM2G010628	-0.402115	1	0.276831	1	0.00802137	0.994461	-0.312644	1	0.835326	0.0406523	-0.336226	0.468091
GRMZM2G010636	-0.109416	1	-0.581293	1	-0.261744	0.797982	0.635627	1	0.0550476	0.970657	-0.953872	0.230186
GRMZM2G010637	-0.13389	1	-0.0835838	1	0.209214	0.698974	-0.188989	1	-0.130128	0.801404	-0.00043771	0.999387
GRMZM2G010649	-0.0990976	1	0.276637	1	0.0804549	0.915391	0.028931	1	0.464364	0.325572	0.170337	0.750238
GRMZM2G010657	-0.345259	1	-0.1709	1	-0.409339	0.627503	-0.450759	1	-0.369332	0.732795	-0.218583	0.797974
GRMZM2G010673	-0.310592	1	-0.0680656	1	-0.0828532	0.932966	-0.795347	1	-3.18035	0.0105415	0.08292	0.929546
GRMZM2G010693	-0.281978	1	-0.0367075	1	-0.709035	0.0807225	-0.0916764	1	-0.857802	0.023221	-1.10242	0.00125424
GRMZM2G010714	-0.363691	1	0.0694291	1	-0.323118	0.753739	-0.393908	1	-0.341836	0.800103	0.165674	0.870718
GRMZM2G010743	0.313967	1	-0.307667	1	1.08351	0.0202094	-0.110838	1	-0.760505	0.26336	0.257202	0.753344
GRMZM2G010745	-0.258488	1	-0.323318	1	-0.905439	0.0845843	-0.241936	1	-0.0640841	0.948812	-0.508084	0.452444
GRMZM2G010754	0.282005	1	0.321937	1	0.336248	0.603679	-0.136814	1	0.0433177	0.960805	0.159769	0.810878
GRMZM2G010765	0.180466	1	0.258507	1	0.947402	0.00563274	0.563208	0.902218	0.851666	0.0148627	0.650263	0.0617713
GRMZM2G010775	-0.109592	1	0.11559	1	-0.120968	0.869423	-0.0330518	1	0.383713	0.477795	0.507533	0.227012
GRMZM2G010783	0.468359	1	0.205055	1	0.85425	0.300757	0.724418	1	0.789088	0.295785	1.87652	0.000935994
GRMZM2G010797	-0.217775	1	-0.0984925	1	-0.324877	0.488855	-0.0314404	1	-0.185801	0.740064	0.155965	0.754897
GRMZM2G010801	0.0492056	1	0.201984	1	0.562783	0.147059	-0.0102515	1	-0.267985	0.53336	-0.200894	0.652992
GRMZM2G010804	-0.667343	1	-0.333589	1	-0.542319	0.584755	-1.1431	1	-1.76735	0.0213449	-0.640385	0.471416
GRMZM2G010823	0.0983862	1	-0.0149267	1	0.700306	0.0484258	0.152574	1	-0.127484	0.808894	0.385946	0.29616
GRMZM2G010831	0.00621625	1	-0.358619	1	-0.521947	0.57403	0.64856	1	-0.608263	0.565669	-0.832099	0.323585
GRMZM2G010834	-0.0164333	1	-0.293476	1	-0.0357026	0.960513	-0.0864487	1	0.0229821	0.975634	0.0461893	0.936346
GRMZM2G010836	0.14686	1	-0.114061	1	0.0115128	0.988968	-0.122018	1	0.155327	0.813123	-0.12518	0.835536
GRMZM2G010861	-0.585943	1	-0.799635	1	-0.041196	0.973945	-0.234394	1	-0.164597	0.911552	0.164007	0.876448
GRMZM2G010863	-0.132512	1	0.0425016	1	-0.0447058	0.952956	0.0301333	1	0.544709	0.175701	0.137246	0.796237
GRMZM2G010868	-0.67538	0.977524	-0.425326	0.958967	0.125602	0.835618	-0.173694	1	-1.29147	0.00518119	-0.0578708	0.927018
GRMZM2G010871	-0.0422928	1	-0.371329	1	0.0418243	0.952752	-0.0698995	1	-0.163331	0.765543	0.202287	0.660818
GRMZM2G010884	0.132978	1	0.411628	0.952976	-0.243368	0.609611	-0.0081327	1	-0.0168174	0.984079	-0.231026	0.710959
GRMZM2G010892	0.304366	1	-0.214842	1	-0.25616	0.823023	0.420248	1	0.47408	0.613436	-0.786276	0.269536
GRMZM2G010909	0.544917	1	0.838123	1	-0.812136	0.48456	1.04676	1	0.0702346	0.983459	0.633205	0.616871
GRMZM2G010920	-0.212801	1	0.186282	1	0.854303	0.0299153	0.0531527	1	0.39263	0.309016	1.16831	6.24258e-05
GRMZM2G010927	-0.405921	1	-0.295955	1	-0.104207	0.907664	0.433509	1	0.497067	0.480376	0.385599	0.584754
GRMZM2G010929	0.263693	1	0.424098	1	0.853087	0.0888866	0.261271	1	-0.247144	0.761704	0.178262	0.83234
GRMZM2G010933	-0.536414	1	0.217973	1	-0.00302898	0.998981	0.328036	1	-0.0507228	0.954564	-0.204045	0.763836
GRMZM2G010937	-0.0542097	1	0.372603	1	-0.235187	0.659162	-0.0755192	1	0.52855	0.133591	-0.0495755	0.928472
GRMZM2G010941	-0.327278	1	-0.223484	1	0.0221672	0.980413	0.368899	1	0.0579198	0.942814	-0.239859	0.677785
GRMZM2G010944	0.415254	1	-0.0615516	1	-0.497566	0.580885	-0.240525	1	0.0086033	0.989008	0.0176566	0.973879
GRMZM2G010953	0.0487516	1	0.147165	1	-0.329801	0.478035	-0.000930212	1	-0.29314	0.539529	-0.316119	0.466855
GRMZM2G010960	0.0672261	1	0.172293	1	-0.310453	0.511228	0.0425049	1	0.267865	0.556394	-0.207859	0.656415
GRMZM2G010973	0.104	1	0.462601	0.896023	0.977477	0.00420474	-0.0219692	1	0.506701	0.246628	0.91269	0.0236528
GRMZM2G010987	0.673548	1	0.0101039	1	-0.0349123	0.98292	0.808564	0.547152	-0.51274	0.330554	0.314045	0.547687
GRMZM2G010991	-0.110268	1	0.0129846	1	0.428021	0.451695	-0.155027	1	-0.511037	0.619656	0.299055	0.764607
GRMZM2G011006	-0.0109593	1	0.899633	1	1.75515	0.0571249	-0.521255	1	2.25315	0.0170585	2.80954	0.00345349
GRMZM2G011030	0.0273378	1	-0.366844	1	0.518772	0.338247	-0.323133	1	-0.343677	0.626146	0.579984	0.271501
GRMZM2G011031	0.0337607	1	-0.164192	1	-0.26715	0.724391	-0.111449	1	-1.2806	0.0113564	-0.243473	0.708633
GRMZM2G011068	-0.203931	1	-0.249415	1	0.217464	0.740492	-0.0445939	1	-0.223477	0.739438	0.333951	0.522347
GRMZM2G011071	-0.433773	1	-0.514451	1	0.139181	0.891377	-0.418108	1	-0.348622	0.664266	-0.226439	0.780072
GRMZM2G011078	-0.0154587	1	-0.226474	1	-0.01016	0.989999	0.21784	1	0.141816	0.835546	0.459327	0.283245
GRMZM2G011079	0.00853279	1	0.150027	1	-0.394694	0.363917	-0.197367	1	0.690209	0.0490233	-0.207733	0.663222
GRMZM2G011085	0.449465	1	0.130434	1	-0.677	0.342698	0.568147	1	-0.221151	0.712926	0.267246	0.587304
GRMZM2G011098	0.849223	1	-0.0726617	1	0.326038	0.766259	0.730942	1	0.109034	0.930961	0.716096	0.211942
GRMZM2G011101	-0.115159	1	-0.289669	1	-0.214772	0.68263	0.0695121	1	-0.363097	0.386017	0.150579	0.743314
GRMZM2G011110	1.81923	1	-0.815652	1	-2.56922	0.40917	NA	NA	NA	NA	NA	NA
GRMZM2G011115	0.762989	1	1.09117	0.95177	2.60315	0.00132269	1.03087	1	0.32176	0.883566	4.4603	0.000178844
GRMZM2G011129	0.0571267	1	0.172058	1	0.456602	0.25274	0.0236541	1	-0.163951	0.761613	-0.377899	0.361749
GRMZM2G011136	0.0608746	1	-0.177091	1	-0.0541527	0.938588	-0.082262	1	-0.368862	0.35556	0.110681	0.819009
GRMZM2G011169	-0.245248	1	0.0695335	1	-0.372048	0.402957	-0.260722	1	-0.228218	0.657372	0.00666065	0.992014
GRMZM2G011173	-0.0591993	1	0.192779	1	0.0490196	0.948275	-0.206017	1	-0.139716	0.827573	0.330115	0.458645
GRMZM2G011213	-0.445097	1	-0.323005	1	1.81973	0.00221677	-0.379573	1	-1.2679	0.0996792	-0.135848	0.898949
GRMZM2G011219	-0.113074	1	-0.193679	1	-0.150693	0.801232	-0.108558	1	-0.111606	0.847146	-0.133686	0.787944
GRMZM2G011222	0.32403	1	-0.18669	1	0.200627	0.840411	-0.00699857	1	-0.0874262	0.942189	-0.549473	0.492542
GRMZM2G011240	-0.327421	1	-0.254608	1	0.230818	0.755671	-0.528849	1	-0.46257	0.575902	0.786427	0.167219
GRMZM2G011253	0.46076	1	0.552284	1	0.468861	0.63955	-0.602911	1	-2.38796	0.119906	0.305907	0.854537
GRMZM2G011269	-0.174791	1	0.224459	1	0.344094	0.426495	-0.233023	1	0.608945	0.193306	-0.277535	0.601363
GRMZM2G011314	0.0841692	1	0.203663	1	0.24913	0.74293	-0.272479	1	0.182781	0.793941	0.280548	0.663412
GRMZM2G011315	-0.211819	1	0.0085334	1	-0.00263868	0.998981	0.171221	1	-0.214536	0.831807	0.356661	0.632609
GRMZM2G011319	0.049449	1	0.0354543	1	-0.226795	0.672972	0.0790701	1	0.153638	0.758026	-0.316099	0.423072
GRMZM2G011347	-1.17864	1	-2.11604	0.818017	-1.90729	0.251669	NA	NA	NA	NA	NA	NA
GRMZM2G011355	-0.134468	1	-0.429935	0.991149	-0.116741	0.84883	-0.150668	1	-0.869998	0.0132836	0.266196	0.534702
GRMZM2G011357	-0.0043909	1	-0.643232	1	-0.487101	0.556412	-0.255783	1	-0.665949	0.550621	-0.882391	0.182239
GRMZM2G011364	0.19132	1	0.172557	1	-0.219717	0.691314	0.167231	1	0.325274	0.504247	0.186724	0.709897
GRMZM2G011373	0.0687403	1	0.249764	1	1.13298	0.000672767	-0.0452354	1	0.355632	0.426769	-0.0343976	0.9558
GRMZM2G011404	-0.0718897	1	-0.457055	1	-0.859671	0.0599368	0.497224	1	-0.523132	0.359506	-0.49578	0.308689
GRMZM2G011456	-0.271766	1	-0.0631397	1	0.331698	0.542375	-0.159121	1	-0.66891	0.153057	0.223526	0.669392
GRMZM2G011469	-0.066315	1	-0.241903	1	0.0821263	0.900572	0.0869006	1	-0.488501	0.199083	-0.261294	0.543453
GRMZM2G011473	0.0982776	1	0.122213	1	-0.631399	0.147931	0.100692	1	0.0112626	0.987869	-0.696262	0.0757254
GRMZM2G011479	-0.122636	1	0.302217	1	-0.120254	0.844346	-0.0585157	1	0.322562	0.472995	-0.231043	0.623999
GRMZM2G011483	-0.273298	1	-0.176572	1	-0.168479	0.770038	-0.0855518	1	-0.303664	0.469829	-0.308208	0.424347
GRMZM2G011491	-0.289587	1	-0.189345	1	0.365569	0.543853	-0.100123	1	-0.91341	0.169996	0.0744429	0.932647
GRMZM2G011513	-0.189202	1	-0.311078	1	-0.431612	0.439539	0.102708	1	-0.383431	0.551269	0.196582	0.753986
GRMZM2G011518	-0.0819544	1	-0.0280191	1	-0.54434	0.170298	-0.108118	1	0.232267	0.628841	-0.323618	0.441008
GRMZM2G011520	-0.0211024	1	0.0172637	1	-0.13284	0.830938	0.127419	1	-0.301853	0.469131	-0.203343	0.647819
GRMZM2G011523	0.648822	1	-0.786174	1	-1.45278	0.286001	2.41934	1	0.987439	0.616681	1.1093	0.344044
GRMZM2G011526	0.673169	1	-0.0358973	1	-0.204932	0.869829	-0.859696	1	-0.570973	0.667318	-1.41333	0.0876335
GRMZM2G011553	-1.06174	1	-0.201745	1	1.38608	0.139726	NA	NA	NA	NA	NA	NA
GRMZM2G011575	-0.237666	1	0.186538	1	0.494778	0.239144	-0.149381	1	0.0737389	0.910628	0.176631	0.729054
GRMZM2G011588	0.0181253	1	-0.0162783	1	-0.298947	0.519193	-0.100556	1	-0.13031	0.820178	-0.246233	0.607361
GRMZM2G011590	0.287846	1	0.434158	1	0.644544	0.146281	0.133751	1	0.420206	0.384818	0.863801	0.0414089
GRMZM2G011592	-0.0317541	1	-0.0386744	1	-0.272592	0.55997	-0.23935	1	-0.122108	0.844631	-0.25802	0.614853
GRMZM2G011598	1.1133	1	0.385093	1	1.08836	0.282367	-1.12627	1	1.3102	0.39463	3.43662	0.000140938
GRMZM2G011608	0.429802	1	-0.378282	1	0.924542	0.236204	-0.338967	1	-0.183291	0.891412	0.642696	0.497348
GRMZM2G011624	-0.0470834	1	-0.326509	1	0.595908	0.324955	0.0185757	1	-0.204775	0.825225	0.466415	0.443408
GRMZM2G011627	-0.0446296	1	-0.264088	1	0.0383179	0.957348	0.155258	1	-0.667017	0.0496321	-0.617456	0.0567275
GRMZM2G011631	-0.0924956	1	0.119242	1	0.327502	0.593888	0.192703	1	0.0061281	0.994591	0.0597822	0.93109
GRMZM2G011636	-0.161275	1	-0.280652	1	-0.0327419	0.963141	-0.0477635	1	-0.337359	0.448098	0.0858782	0.871351
GRMZM2G011655	0.401853	1	0.139411	1	-0.130612	0.89513	0.204317	1	-0.0269769	0.980666	-0.151203	0.854721
GRMZM2G011662	-0.185232	1	0.306649	1	0.0944254	0.89513	0.203271	1	-0.891118	0.0464239	0.331146	0.522347
GRMZM2G011731	0.232446	1	0.375844	1	-0.149073	0.804197	-0.383724	1	0.238651	0.624858	0.15362	0.753344
GRMZM2G011742	-0.0759478	1	0.0290622	1	-0.0767056	0.908513	-0.000185923	1	-0.0455306	0.939816	-0.123059	0.797007
GRMZM2G011743	-0.22816	1	-0.0514645	1	-0.138965	0.888082	0.330626	1	-0.454364	0.519353	-0.622961	0.277148
GRMZM2G011746	0.261203	1	0.327033	1	0.180492	0.753739	-0.0695251	1	0.48402	0.174371	0.204568	0.642183
GRMZM2G011777	-0.107619	1	0.133278	1	0.247541	0.711336	0.657207	1	0.0124727	0.987869	0.355497	0.492542
GRMZM2G011800	0.0279032	1	0.230252	1	-0.256765	0.760238	-0.491837	1	0.294008	0.683658	-0.416303	0.507286
GRMZM2G011806	-0.64477	1	-0.215649	1	-0.027527	0.985781	-0.499572	1	-0.77669	0.629967	1.48816	0.039565
GRMZM2G011832	0.0708397	1	-0.81846	1	-0.779797	0.398239	NA	NA	NA	NA	NA	NA
GRMZM2G011858	-0.0699642	1	-0.187614	1	0.311158	0.679196	-0.0255908	1	0.399956	0.591802	-0.276072	0.681096
GRMZM2G011878	-0.140702	1	0.0191602	1	-0.752502	0.177784	0.21508	1	0.293366	0.589424	-0.159587	0.787581
GRMZM2G011888	-0.25755	1	-0.0406472	1	-0.136273	0.865156	-0.114736	1	0.467679	0.328582	-0.171772	0.757809
GRMZM2G011893	0.0471035	1	-0.370207	1	0.159255	0.825032	0.0349583	1	-0.147438	0.83464	0.264989	0.627413
GRMZM2G011896	-0.307439	1	-0.178311	1	0.143705	0.805941	-0.230005	1	0.337267	0.464468	-0.0347079	0.95527
GRMZM2G011912	0.102586	1	-0.305689	1	0.00621308	0.994485	-0.316167	1	0.104211	0.888681	0.19021	0.740516
GRMZM2G011915	0.0345247	1	0.586499	1	0.490278	0.573461	0.315585	1	0.297654	0.729318	0.00699927	0.995102
GRMZM2G011923	-0.222924	1	-0.155796	1	-0.131186	0.834084	0.027717	1	-0.215038	0.644865	-0.605095	0.0641692
GRMZM2G011932	-0.083755	1	-0.297313	1	-0.301198	0.524663	-0.284726	1	-0.238728	0.663557	0.486171	0.235035
GRMZM2G011980	-0.0532763	1	0.0511491	1	0.135824	0.823886	0.0743727	1	0.0337459	0.958711	0.264064	0.548462
GRMZM2G011998	-0.0058751	1	0.262658	1	-0.121401	0.844201	-0.0856361	1	0.333727	0.418836	-0.0243088	0.965509
GRMZM2G012021	0.0135147	1	-0.408658	1	-0.337616	0.616782	0.241681	1	0.30934	0.661412	-0.215934	0.734526
GRMZM2G012030	-0.202114	1	0.103594	1	-0.290624	0.557348	-0.0629287	1	0.618469	0.0782344	-0.522149	0.134646
GRMZM2G012031	0.158755	1	-0.284722	1	-0.826464	0.0226715	-0.0337118	1	-0.808081	0.0426926	-1.03215	0.00794131
GRMZM2G012041	-0.171294	1	-0.174842	1	-0.380244	0.388281	-0.118063	1	-0.185244	0.70472	-0.127788	0.789196
GRMZM2G012044	-0.153497	1	0.193453	1	-0.0639045	0.931882	0.20454	1	0.162413	0.774869	-0.363451	0.402593
GRMZM2G012046	0.0368671	1	-0.237954	1	0.084012	0.918914	-0.254416	1	0.12306	0.895554	0.49454	0.31297
GRMZM2G012052	-0.170006	1	0.0827895	1	0.0843086	0.897579	0.106994	1	0.00827813	0.98877	0.00783086	0.989305
GRMZM2G012088	0.0553091	1	-0.331257	1	-0.0715526	0.93016	0.0277585	1	-0.62434	0.235143	0.0940179	0.888573
GRMZM2G012102	-0.197077	1	0.135226	1	0.344074	0.451186	0.0518244	1	0.183493	0.706863	-0.125844	0.796114
GRMZM2G012119	-0.357127	1	0.0262926	1	0.928764	0.0270245	0.346708	1	-0.122008	0.836858	0.62235	0.123189
GRMZM2G012123	0.090479	1	0.107817	1	-0.0845791	0.921772	0.225205	1	-0.0567843	0.949754	0.208822	0.75154
GRMZM2G012126	0.104145	1	0.42899	0.96836	0.719091	0.0574519	0.0964829	1	-0.180138	0.713107	0.0779829	0.882156
GRMZM2G012140	-0.172381	1	-0.728451	0.922901	0.502411	0.271429	-0.519829	1	-1.10748	0.311497	1.26538	0.0360923
GRMZM2G012143	-0.147655	1	-0.88576	0.818017	-1.42348	0.159199	0.622893	1	-1.80969	0.101086	-1.66235	0.160653
GRMZM2G012156	-0.170879	1	-0.0261691	1	-0.0673804	0.920471	0.0561987	1	-0.0100016	0.987869	0.0358125	0.950829
GRMZM2G012160	0.112086	1	0.0523242	1	0.185041	0.781473	0.701268	1	0.101643	0.92041	0.238015	0.779201
GRMZM2G012174	0.324786	1	0.168176	1	1.14335	0.00750552	0.705664	0.819568	0.416755	0.484209	0.396414	0.449403
GRMZM2G012176	0.0423541	1	0.314358	1	-0.594451	0.400223	-0.321828	1	0.13035	0.915508	0.769579	0.239789
GRMZM2G012178	0.32579	1	-0.175621	1	0.188873	0.803116	-0.421007	1	-0.0645687	0.949754	0.768863	0.0978956
GRMZM2G012183	1.32308	1	1.0235	1	0.593673	0.796944	0.691453	1	-1.09317	0.564427	0.203503	0.932276
GRMZM2G012200	-0.221039	1	0.260484	1	0.327979	0.475327	0.357865	1	0.218372	0.664641	0.480425	0.187769
GRMZM2G012209	-0.104416	1	-0.00527037	1	-0.0848533	0.905787	-0.293108	1	-0.192753	0.741849	-0.215097	0.674357
GRMZM2G012213	-0.0868718	1	-0.0227519	1	0.824917	0.165269	-0.597033	1	0.13139	0.904584	-0.217254	0.791561
GRMZM2G012216	0.421729	1	0.0926615	1	0.164904	0.847895	0.260642	1	0.114788	0.902003	0.284716	0.666788
GRMZM2G012220	-0.217796	1	0.244537	1	0.103271	0.936199	0.797173	1	0.624251	0.522049	0.641321	0.412899
GRMZM2G012229	0.384024	1	0.209053	1	-1.00851	0.0126299	-0.0511365	1	-0.628542	0.201396	-0.49081	0.288224
GRMZM2G012233	-0.327812	1	-0.42456	1	-0.46313	0.366102	-0.262472	1	-0.20184	0.739438	-0.975178	0.0122231
GRMZM2G012236	0.419254	1	-0.53517	1	-2.07776	0.363341	NA	NA	NA	NA	NA	NA
GRMZM2G012262	-0.487155	1	-0.0207214	1	0.432917	0.628617	0.191454	1	-0.591415	0.688224	0.550281	0.563372
GRMZM2G012269	0.141584	1	0.158938	1	-0.127571	0.838329	-0.0251736	1	0.481977	0.248205	-0.0791382	0.889646
GRMZM2G012276	-0.0893654	1	-0.00218319	1	-0.247091	0.723676	0.115745	1	-0.557345	0.430881	-0.744534	0.245678
GRMZM2G012280	0.0271131	1	0.349642	1	-0.117918	0.883226	-0.165976	1	0.538333	0.296378	0.373823	0.485074
GRMZM2G012284	-0.0915735	1	-0.577087	0.642619	0.0122642	0.986311	0.259079	1	-0.597633	0.102312	-0.16226	0.730034
GRMZM2G012306	0.468602	1	0.193844	1	-0.077204	0.961614	0.297416	1	0.303046	0.792132	0.891222	0.291686
GRMZM2G012319	-0.0425132	1	-0.223959	1	-0.00495945	0.994485	-0.0773392	1	0.0678372	0.906855	0.11377	0.812891
GRMZM2G012324	0.00676619	1	0.507107	0.757533	-0.646773	0.0668949	-0.112665	1	0.385397	0.509568	-0.0310279	0.966566
GRMZM2G012326	-0.0907189	1	-0.0650461	1	0.0712194	0.915391	0.153337	1	0.480612	0.197524	0.0487718	0.928649
GRMZM2G012340	0.324261	1	0.680935	0.995445	0.705355	0.398031	0.633746	1	-0.494761	0.541126	-0.833908	0.285592
GRMZM2G012342	0.217034	1	0.197133	1	-0.201068	0.723764	0.086969	1	-0.140277	0.792132	-0.749515	0.051602
GRMZM2G012391	-0.0907043	1	0.115348	1	0.255842	0.621751	-0.0672232	1	-0.200541	0.681283	-0.767796	0.0249679
GRMZM2G012393	0.0483466	1	0.0372135	1	0.378361	0.543571	-0.460784	1	0.0686095	0.937936	0.0944919	0.894968
GRMZM2G012397	0.120645	1	0.340814	1	-0.39109	0.328056	-0.0342936	1	0.0538454	0.949754	-0.253961	0.688857
GRMZM2G012399	0.0724245	1	0.384107	1	0.27479	0.647968	-0.190894	1	0.786658	0.0396728	0.215451	0.680359
GRMZM2G012404	0.0133337	1	0.0715239	1	0.37234	0.404848	-0.111657	1	-0.109682	0.832421	-0.084041	0.869264
GRMZM2G012416	0.0287045	1	0.0735836	1	0.0614371	0.927968	0.00470734	1	0.475703	0.220191	0.311428	0.461469
GRMZM2G012434	0.0569603	1	0.0853675	1	-0.168788	0.768207	0.0124438	1	0.0278882	0.967344	-0.0923796	0.864499
GRMZM2G012453	1.23371	1	0.15781	1	-1.54996	0.228703	0.572272	0.58591	0.0388599	0.9535	-0.408929	0.278752
GRMZM2G012479	0.0508103	1	0.280041	1	0.110328	0.857039	-0.0427949	1	0.320609	0.504188	0.088305	0.878479
GRMZM2G012501	-0.25171	1	-0.492703	0.859409	0.145087	0.805941	-0.014074	1	-0.108988	0.852403	0.220497	0.625334
GRMZM2G012546	-0.0464738	1	1.37612	0.527183	2.03618	0.0282657	-0.401715	1	1.55606	0.0575301	1.86109	0.0327012
GRMZM2G012584	-0.158409	1	-0.617189	0.825551	-0.902139	0.0390469	-0.0642079	1	-0.886818	0.0530309	-0.2758	0.635985
GRMZM2G012600	0.252972	1	-0.112332	1	0.134415	0.83858	-0.161012	1	0.298032	0.564092	-0.144966	0.789187
GRMZM2G012601	0.365838	1	0.481132	0.953764	0.186529	0.764342	-0.0230762	1	0.313687	0.535297	0.461724	0.262386
GRMZM2G012628	0.123835	1	0.140239	1	0.379693	0.384761	-0.0863229	1	0.161626	0.742724	0.18688	0.670172
GRMZM2G012631	-0.161206	1	0.0125407	1	0.0691223	0.915935	-0.348751	1	0.183986	0.742649	0.241221	0.627413
GRMZM2G012654	-0.583419	1	-0.0223412	1	0.479044	0.463475	0.379476	1	0.360744	0.646576	0.430305	0.491218
GRMZM2G012685	-0.399731	1	-0.819196	1	1.96888	0.0426256	0.164569	1	-0.180227	0.824271	0.107424	0.891987
GRMZM2G012690	-0.049532	1	0.0716498	1	0.0841458	0.903245	0.169111	1	0.0875414	0.893417	0.194142	0.702367
GRMZM2G012717	0.742777	1	1.35745	1	0.0464527	0.99009	0.430189	1	1.55106	0.229883	3.12874	0.166169
GRMZM2G012724	1.87861	1	0.579494	1	-2.9055	0.0351745	2.63667	0.0156451	0.845957	0.431296	-0.0419318	0.970181
GRMZM2G012728	1.11911	1	0.647789	1	-2.25876	0.0252583	1.5315	0.0563495	1.2847	0.0249978	-0.0954268	0.937691
GRMZM2G012758	-0.0296157	1	-0.129972	1	-0.489969	0.224282	-0.131681	1	-0.381513	0.319108	-1.46645	3.44017e-05
GRMZM2G012761	-0.163267	1	0.353224	1	-0.220388	0.693138	-0.102443	1	0.341195	0.474408	0.0652158	0.912866
GRMZM2G012814	0.010722	1	0.0757076	1	0.778812	0.154039	-0.0360392	1	1.01683	0.0261677	0.89524	0.0546862
GRMZM2G012841	-0.16198	1	0.10241	1	0.0276283	0.970454	-0.064947	1	0.192395	0.683658	-0.124855	0.793317
GRMZM2G012861	-0.531	1	-0.113681	1	-0.166955	0.85299	0.245191	1	0.819089	0.178365	0.502486	0.417383
GRMZM2G012863	0.0669577	1	0.195762	1	0.740212	0.036965	0.233462	1	-0.0911862	0.893324	0.701107	0.11404
GRMZM2G012865	-0.179807	1	0.463619	0.885044	-0.00268698	0.998289	-0.208881	1	0.782742	0.0831578	0.0305224	0.964041
GRMZM2G012874	-0.676031	1	-0.927905	0.606217	-0.45453	0.51427	0.240734	1	-1.55834	0.00707559	-1.2644	0.0131207
GRMZM2G012891	-0.233994	1	0.70879	0.549228	0.961284	0.0163188	-0.0284348	1	1.94628	0.00049201	2.24828	5.55919e-05
GRMZM2G012901	0.0263624	1	-0.121031	1	0.249573	0.753672	0.187906	1	-0.566273	0.526591	0.182265	0.83716
GRMZM2G012926	-0.29145	1	-0.00594159	1	0.367362	0.49482	-0.208185	1	0.536667	0.361751	0.51976	0.253162
GRMZM2G012932	0.250374	1	0.168278	1	-0.579423	0.129065	0.0348695	1	0.111005	0.831187	-0.227944	0.59441
GRMZM2G012942	-0.0534927	1	-0.135614	1	-0.10115	0.87923	0.119771	1	0.0547397	0.938103	0.147635	0.779016
GRMZM2G012958	-0.0759039	1	-0.178387	1	-0.217509	0.699079	-0.0370638	1	-0.598813	0.142704	-0.220012	0.661698
GRMZM2G012964	0.00168343	1	-0.467258	1	0.0484784	0.951613	-0.127281	1	-0.689838	0.111893	-0.09809	0.863592
GRMZM2G012966	0.160289	1	0.482105	0.82888	0.127027	0.834742	0.139348	1	0.44385	0.275474	0.309754	0.477531
GRMZM2G012992	-0.530959	1	-0.0254654	1	0.195823	0.839581	0.194184	1	-0.632131	0.325384	-0.47504	0.465988
GRMZM2G012999	0.202478	1	0.240599	1	0.497922	0.31379	-0.396337	1	-0.167728	0.789244	0.170692	0.762641
GRMZM2G013002	-0.132038	1	0.256291	1	-1.09301	0.0826512	0.241496	1	1.36192	0.232238	2.39539	0.0125394
GRMZM2G013016	0	1	-0.636239	1	2.5313	0.0129088	0.453474	1	1.14162	0.496062	0.929316	0.414062
GRMZM2G013045	0.318217	1	-0.421178	1	-0.386179	0.63955	0.23132	1	-3.34783	0.053777	-0.234048	0.812841
GRMZM2G013065	0.416098	1	0.278383	1	0.0398577	0.962285	0.247572	1	0.0620803	0.939816	0.60218	0.163337
GRMZM2G013079	-0.227464	1	0.389468	1	-0.112782	0.918335	-0.882023	1	-0.414008	0.683726	0.0397083	0.969619
GRMZM2G013100	-0.176084	1	0.15561	1	-0.15178	0.799131	-0.12525	1	0.53751	0.131782	0.0492496	0.927535
GRMZM2G013114	0.0251181	1	-0.00147498	1	-0.032195	0.963819	-0.017185	1	0.0431805	0.942577	0.0418317	0.937415
GRMZM2G013128	-0.842743	1	-1.11352	0.914102	-0.346823	0.78826	0.412067	1	-1.03027	0.155104	-1.02015	0.084351
GRMZM2G013152	0.467376	1	-0.0631969	1	0.0981895	0.921772	0.331211	1	-1.11068	0.224928	0.0976534	0.932647
GRMZM2G013170	-0.777383	1	0.398743	1	0.899065	0.526886	-0.0389902	1	0.388936	0.341588	0.403047	0.284765
GRMZM2G013176	-0.0650002	1	0.124549	1	0.653484	0.0710151	-0.0450596	1	0.183424	0.714055	0.41159	0.254828
GRMZM2G013196	-0.107194	1	-0.339668	1	-0.411449	0.340629	-0.0358333	1	-0.549165	0.128142	-0.535083	0.114411
GRMZM2G013201	0.371933	1	0.342094	1	0.609026	0.289871	-0.321855	1	0.215907	0.754035	0.109406	0.878479
GRMZM2G013214	-0.242267	1	-0.671623	0.60089	-0.676631	0.0849492	-0.541524	1	-1.22023	0.00351246	-0.195067	0.690573
GRMZM2G013236	-0.00113309	1	-0.250036	1	-0.594796	0.111042	0.283314	1	-0.584027	0.0907162	-0.191215	0.660818
GRMZM2G013248	-0.410465	1	0.678447	1	0.543537	0.555631	0.171817	1	-0.0314935	0.982545	1.08643	0.11104
GRMZM2G013255	-0.104579	1	0.0875237	1	0.0754797	0.911533	-0.314497	1	-0.521649	0.33967	-0.0382804	0.958677
GRMZM2G013283	-0.103892	1	-0.0335622	1	0.589823	0.160059	-0.104346	1	0.117725	0.860074	0.613661	0.102576
GRMZM2G013318	-0.0371841	1	-0.142135	1	0.759208	0.029016	-0.0907734	1	-0.746082	0.409728	0.413617	0.664615
GRMZM2G013324	0.775887	1	0.359546	1	-5.33322e-05	1	1.38903	1	-0.226917	0.872363	1.23254	0.245471
GRMZM2G013342	0.227495	1	0.493056	0.771641	-0.479812	0.19983	0.0879894	1	-0.0114598	0.990719	-0.289006	0.69047
GRMZM2G013349	0.10884	1	-0.384076	1	-0.139118	0.864277	-0.169939	1	-0.360255	0.591751	-0.525442	0.279612
GRMZM2G013378	-0.0812246	1	-0.172663	1	-0.154207	0.82829	0.0788127	1	-0.0385349	0.960268	-0.0688599	0.915713
GRMZM2G013391	0.510318	1	0.154496	1	0.201323	0.787152	0.0862393	1	0.600076	0.306688	0.67339	0.174768
GRMZM2G013430	1.11873	1	1.12978	0.459569	-2.53701	0.00227484	3.13234	0.0122277	0.463756	0.617359	-0.0519044	0.965736
GRMZM2G013450	0.0729048	1	0.0514926	1	0.248018	0.630117	0.151319	1	-0.215972	0.650542	0.0331112	0.954093
GRMZM2G013457	-0.0387709	1	-0.0669449	1	0.563315	0.15878	-0.259465	1	-0.0738521	0.938798	0.46845	0.467619
GRMZM2G013461	-0.00277201	1	-0.0356792	1	-0.146242	0.807346	-0.0989279	1	-0.0899551	0.867293	-0.0754838	0.881491
GRMZM2G013471	0.21622	1	0.824909	0.245846	1.34088	0.000246323	0.203674	1	0.785027	0.0815727	1.1804	0.00699445
GRMZM2G013478	0.261827	1	0.133773	1	0.975836	0.0058453	0.186584	1	-0.283088	0.620953	0.310158	0.568626
GRMZM2G013546	-0.25589	1	0.0285754	1	0.185595	0.857968	-0.223112	1	-0.119096	0.851543	-0.741792	0.1119
GRMZM2G013581	0.179507	1	-0.0841314	1	-0.421175	0.431564	-0.1179	1	0.165921	0.75556	-0.375188	0.362345
GRMZM2G013600	0.0656952	1	0.509668	0.962415	0.0611367	0.938824	-0.182369	1	0.223046	0.716076	0.110517	0.856412
GRMZM2G013607	0.133321	1	0.266709	1	-0.0811186	0.903854	0.0502893	1	-0.165627	0.766744	-0.0938574	0.866015
GRMZM2G013612	-0.360552	1	0.176919	1	-0.410964	0.43707	-0.6008	1	0.609778	0.283023	-0.414847	0.484921
GRMZM2G013617	-0.31746	1	-0.075544	1	-0.344286	0.4519	-0.000650751	1	0.0350315	0.954457	-0.871087	0.00741898
GRMZM2G013619	0.00209839	1	0.0107169	1	0.149247	0.803344	-0.102291	1	-0.182063	0.704739	0.0641458	0.902185
GRMZM2G013625	-0.0705755	1	0.0562484	1	-0.27008	0.58794	-0.058705	1	0.219893	0.630766	0.252099	0.543506
GRMZM2G013634	-0.401211	1	0.0837563	1	-0.224877	0.713522	-0.000271354	1	0.081647	0.902785	-0.105383	0.857199
GRMZM2G013639	0.124322	1	0.0404787	1	0.21701	0.723433	-0.268191	1	0.209747	0.739438	0.524915	0.176876
GRMZM2G013650	-0.140343	1	0.0513085	1	-0.144824	0.811307	0.116075	1	0.0110387	0.986325	-0.401602	0.27654
GRMZM2G013652	-0.283035	1	-0.381567	1	0.515686	0.26182	-0.550954	1	-1.06724	0.150124	0.206425	0.797083
GRMZM2G013657	-0.493181	1	0.218247	1	-1.05626	0.327288	-0.0447402	1	0.819001	0.310616	-0.407022	0.676898
GRMZM2G013677	0.0102788	1	-0.0630253	1	0.58946	0.354253	0.207969	1	0.238601	0.767901	-0.0164211	0.986587
GRMZM2G013695	-0.236429	1	-0.305	1	0.577792	0.292153	0.062687	1	0.0904673	0.908699	0.242425	0.688056
GRMZM2G013704	-0.0391085	1	-0.00618396	1	0.272505	0.580885	-0.087353	1	0.102892	0.85652	0.24431	0.583659
GRMZM2G013728	0.12611	1	-0.0560467	1	-0.111659	0.859867	-0.393669	1	0.325944	0.464968	-0.0147402	0.980333
GRMZM2G013750	-0.195767	1	0.0520056	1	0.0736298	0.912891	0.099049	1	0.236226	0.596001	0.303326	0.433482
GRMZM2G013765	-0.305305	1	0.286399	1	0.118782	0.859637	-0.0459671	1	0.517309	0.206823	-0.0900966	0.872925
GRMZM2G013773	-0.452301	1	0.167452	1	0.328421	0.73327	0.530108	1	-0.582788	0.643944	-0.0235698	0.986587
GRMZM2G013777	-0.733365	1	-0.198185	1	-1.83824	0.0115216	-0.964332	1	-1.2139	0.232238	-0.0610839	0.957212
GRMZM2G013781	0.741953	1	-0.683173	1	-1.17792	0.138979	0.480948	1	-0.985522	0.37656	0.074089	0.944681
GRMZM2G013783	-0.198558	1	0.00432075	1	-0.185821	0.756518	-0.0388785	1	-0.508986	0.147237	-1.12968	0.00204475
GRMZM2G013790	0.316498	1	-0.160256	1	-0.518282	0.259296	0.122172	1	0.0905462	0.89475	-0.199794	0.700284
GRMZM2G013794	0.189287	1	-0.00235503	1	0.267256	0.623063	0.0247975	1	0.0146507	0.983568	0.205346	0.684452
GRMZM2G013798	-0.0273547	1	0.299066	1	-0.606139	0.365908	0.667686	1	0.355794	0.811943	-0.669549	0.623963
GRMZM2G013811	0.0298703	1	0.343117	1	-0.138525	0.826822	0.0932176	1	-0.0859451	0.880765	-0.452273	0.238976
GRMZM2G013814	-0.330574	1	-0.246891	1	1.06937	0.00799052	0.262838	1	-0.877348	0.172644	0.308275	0.674239
GRMZM2G013821	-0.211969	1	-0.539043	0.807247	-0.402971	0.333408	-0.251053	1	-1.42526	0.0080647	0.457448	0.314959
GRMZM2G013890	0.0484043	1	0.157524	1	0.0493611	0.945362	0.0109647	1	0.246166	0.584296	0.243753	0.573776
GRMZM2G013892	-0.0880573	1	0.154181	1	-0.282215	0.569997	-0.0366957	1	0.340055	0.434561	0.00844885	0.989058
GRMZM2G013908	-0.0603247	1	0.213542	1	7.18717e-05	0.999961	-0.00875121	1	0.479952	0.219343	0.18139	0.69778
GRMZM2G013936	-0.21558	1	0.208721	1	0.157804	0.818961	0.0865491	1	0.339553	0.502675	-0.106066	0.856412
GRMZM2G013957	0.301698	1	0.585498	0.999834	-1.51229	0.0502104	0.242004	1	0.636657	0.352657	-0.1377	0.894229
GRMZM2G013970	-0.0994722	1	0.118459	1	-0.074901	0.91256	-0.0472974	1	0.1374	0.791651	-0.608356	0.0681074
GRMZM2G013981	0.162676	1	0.0125331	1	0.106393	0.899048	0.105105	1	0.181595	0.810099	-0.126529	0.857825
GRMZM2G013986	0.48306	1	-0.0310876	1	-1.74416	0.0255385	0.154442	1	-0.546798	0.383856	0.15042	0.856394
GRMZM2G014004	-0.00801693	1	0.242702	1	-0.000206138	0.999854	0.0438802	1	0.50764	0.153088	0.351603	0.346193
GRMZM2G014009	-0.822666	1	-1.45204	0.582715	-1.29486	0.141055	-0.507714	1	-0.645519	0.376889	-1.05245	0.0795524
GRMZM2G014022	1.75496	1	0.462954	1	-1.96881	0.362605	1.82312	0.925338	1.98817	0.275474	1.26254	0.182663
GRMZM2G014055	0.142006	1	-0.695817	0.972872	-0.358602	0.666959	0.0232555	1	0.277986	0.564342	0.572183	0.118162
GRMZM2G014066	1.2909	1	0.142019	1	-1.32276	0.145017	0.917645	0.0669671	-0.229972	0.704739	-0.0224435	0.971562
GRMZM2G014069	0.0827484	1	-0.766666	0.830983	0.40727	0.519416	-0.104057	1	-0.489176	0.558523	0.491943	0.481214
GRMZM2G014071	0.205528	1	0.0413548	1	-0.0246788	0.975824	0.12344	1	0.267152	0.583988	-0.085247	0.873008
GRMZM2G014089	0.171259	1	-0.254542	1	-0.146671	0.809679	0.332501	1	-0.137558	0.850995	-0.956669	0.0285396
GRMZM2G014091	-0.266583	1	0.0484842	1	-0.0493939	0.945232	-0.0141747	1	0.0371138	0.955568	0.248273	0.584571
GRMZM2G014099	0.314845	1	0.76248	0.396844	1.41994	0.00189059	0.153385	1	0.671582	0.258876	0.812295	0.18583
GRMZM2G014106	0.126895	1	0.250263	1	-0.0391168	0.961961	0.0384031	1	0.53762	0.243645	-0.102691	0.865288
GRMZM2G014116	0.078877	1	-0.0516374	1	-0.0993837	0.876795	0.100368	1	0.146218	0.769672	0.104717	0.830916
GRMZM2G014136	-0.0189945	1	-0.0327968	1	0.23876	0.642192	-0.214976	1	0.104654	0.845876	0.661525	0.0301721
GRMZM2G014154	-0.134954	1	-0.354447	1	-0.507207	0.202525	-0.0158212	1	-0.321465	0.451604	-0.507574	0.140538
GRMZM2G014170	0.0250181	1	0.272403	1	-0.247352	0.626219	-0.0857783	1	0.219445	0.642513	0.10635	0.831094
GRMZM2G014180	-0.0163563	1	0.237699	1	0.165614	0.776268	-0.0116697	1	0.575232	0.0930613	0.354354	0.340839
GRMZM2G014193	-0.435155	1	-0.971498	0.984055	0.578331	0.506542	-0.37632	1	-0.206302	0.886183	1.14962	0.166094
GRMZM2G014240	-0.40232	1	-1.46047	0.0702344	-0.281253	0.66477	0.114803	1	-2.58582	4.95383e-05	0.0993701	0.869471
GRMZM2G014276	-0.477281	1	0.570596	1	0.00696771	0.995571	0.607529	1	-1.80986	0.18911	-0.742346	0.529931
GRMZM2G014295	-0.212931	1	-0.142732	1	0.125809	0.905217	-0.770694	1	-1.6183	0.0231643	-0.206827	0.814161
GRMZM2G014300	-0.0892585	1	-0.240107	1	0.162166	0.836582	-0.287963	1	-0.233538	0.734646	0.21129	0.730235
GRMZM2G014303	0.622828	1	-0.591087	1	-0.202425	0.84883	-0.497209	1	0.353697	0.652344	-0.210382	0.799017
GRMZM2G014313	-0.00128217	1	0.0680177	1	-0.00986176	0.989379	-0.0693454	1	0.0219611	0.974692	0.484887	0.159936
GRMZM2G014341	-0.0715617	1	0.260293	1	0.145602	0.812016	0.139471	1	0.607614	0.0956912	-0.0327844	0.955845
GRMZM2G014346	-0.120642	1	-0.200542	1	-0.231669	0.730171	-0.218753	1	0.501684	0.282284	-0.408753	0.375597
GRMZM2G014356	-0.656432	1	0.199897	1	-1.38163	0.139698	0.373612	1	0.0785101	0.932823	-1.64745	0.0307324
GRMZM2G014376	-0.0233932	1	-0.241828	1	0.0225171	0.977358	-0.0716773	1	-0.218372	0.639572	-0.0428371	0.936346
GRMZM2G014382	0.213539	1	-0.0733396	1	-0.139602	0.818294	-0.0443106	1	-0.286442	0.498551	-0.151634	0.740151
GRMZM2G014387	0.0727081	1	0.137197	1	0.181598	0.76481	-0.0707813	1	-0.125228	0.83552	0.352916	0.414186
GRMZM2G014392	0.564867	1	0.712109	1	-1.6132	0.189921	0.16254	1	-0.708416	0.479227	0.476339	0.51415
GRMZM2G014395	-2.06161	0.00512907	-0.420396	1	0.486252	0.326816	-1.45081	0.0172485	0.445172	0.354138	0.13399	0.814794
GRMZM2G014397	-0.17777	1	0.216578	1	0.300736	0.623063	-0.0579529	1	-0.0923897	0.903399	0.273524	0.626043
GRMZM2G014400	0.113164	1	0.494462	0.818017	-0.0716174	0.919304	0.359266	1	0.465259	0.216842	0.288748	0.502691
GRMZM2G014419	-0.0321383	1	0.187798	1	0.00827519	0.993826	-0.225306	1	-0.983679	0.0445432	-0.540043	0.358073
GRMZM2G014441	-0.339039	1	-0.0621218	1	-0.0229055	0.985818	-0.470648	1	0.48522	0.185158	-0.497559	0.149235
GRMZM2G014444	-0.15384	1	-0.0885822	1	0.590251	0.16848	-0.463552	1	-0.523316	0.503897	0.229377	0.783704
GRMZM2G014452	0.000572635	1	-0.156108	1	-0.523088	0.216765	-0.455541	1	-0.574182	0.112982	-0.250488	0.547354
GRMZM2G014454	0.397533	1	0.144191	1	-0.211894	0.697162	-0.0959232	1	-0.263704	0.566232	-0.499596	0.15085
GRMZM2G014508	0.0378069	1	0.344028	1	0.144969	0.809141	0.101372	1	0.498767	0.162635	0.118047	0.808058
GRMZM2G014558	-0.0346555	1	0.503092	0.761288	0.739364	0.0284332	-0.122401	1	0.373332	0.527349	0.209131	0.737648
GRMZM2G014577	0.205454	1	-0.104391	1	0.127841	0.862288	-0.367842	1	0.0549403	0.940962	0.474638	0.272402
GRMZM2G014580	-0.104436	1	0.193765	1	0.236586	0.669924	-0.209175	1	0.642307	0.153059	-0.936521	0.0317915
GRMZM2G014612	0.0481196	1	0.227139	1	0.0419506	0.96538	0.137358	1	0.0131317	0.988098	0.492967	0.359385
GRMZM2G014653	0.0683696	1	0.0867037	1	-0.00481191	0.994634	-0.0242567	1	0.724676	0.0370222	0.0343865	0.954093
GRMZM2G014672	-1.26805	1	-0.190066	1	0.0257465	0.984036	-0.494486	1	0.182375	0.880548	0.566865	0.440875
GRMZM2G014676	-0.0995558	1	-0.274938	1	-0.197469	0.774888	-0.0926715	1	-0.448646	0.438865	0.30546	0.589496
GRMZM2G014695	0.0278175	1	0.256273	1	0.511182	0.178653	-0.0739442	1	0.667673	0.0971753	0.00356018	0.995878
GRMZM2G014709	-0.00592373	1	0.166762	1	0.241015	0.637681	0.0134488	1	0.254799	0.600333	0.430426	0.259897
GRMZM2G014720	-0.0878864	1	0.0673306	1	-0.255983	0.613154	0.0816695	1	-0.040136	0.952854	0.236361	0.612424
GRMZM2G014750	0.38247	1	0.0908907	1	0.686628	0.189518	0.314619	1	-0.0049616	0.997193	0.438707	0.584122
GRMZM2G014770	1.33131	1	0.0151125	1	1.02274	0.279372	NA	NA	NA	NA	NA	NA
GRMZM2G014788	0.110333	1	0.0910973	1	0.139651	0.816573	-0.029044	1	-0.100459	0.850921	0.198151	0.648787
GRMZM2G014793	0.0127422	1	-0.466485	1	-0.0669879	0.930623	0.0641724	1	-0.598323	0.184412	-0.268473	0.602583
GRMZM2G014805	-0.0875866	1	0.0666431	1	-0.0231077	0.975928	0.0183588	1	0.176083	0.72801	0.0882126	0.865839
GRMZM2G014813	-0.0220005	1	0.491103	0.995445	0.949436	0.0170249	-0.067441	1	0.179725	0.779259	0.79791	0.0346871
GRMZM2G014832	-0.0263577	1	0.249031	1	0.281947	0.566357	0.106542	1	-0.0281995	0.967029	0.0835737	0.877017
GRMZM2G014833	0.175265	1	-0.0421973	1	-0.234743	0.659164	0.565829	0.998933	-0.392272	0.395539	-0.528054	0.203736
GRMZM2G014836	0.320208	1	0.128364	1	0.33644	0.694223	0.0459686	1	0.347056	0.739424	0.329703	0.671306
GRMZM2G014854	0.188225	1	0.0393715	1	0.0139932	0.984497	0.104794	1	-0.154307	0.79467	0.992773	0.0068096
GRMZM2G014872	-0.454824	1	-0.210219	1	-0.0929262	0.908055	-0.336113	1	-0.282821	0.689245	0.316853	0.564573
GRMZM2G014902	-0.266827	1	0.0213319	1	-0.840846	0.00993384	-0.267928	1	0.336308	0.513005	-0.632489	0.114385
GRMZM2G014914	-0.167141	1	0.0641549	1	-0.252051	0.59949	-0.363837	1	0.11134	0.858966	0.348847	0.45417
GRMZM2G014917	0.154309	1	0.252834	1	-0.0638221	0.930356	0.00518639	1	0.190468	0.742649	0.419307	0.328445
GRMZM2G014945	-0.517053	1	0.329274	1	1.51583	0.0677988	-1.07808	1	-0.0709783	0.958533	1.26302	0.0598343
GRMZM2G014955	0.00615636	1	0.0229975	1	-0.144313	0.828568	0.11198	1	-0.125646	0.840689	-0.0439259	0.944581
GRMZM2G014975	-0.0818563	1	0.198737	1	0.251032	0.62756	-0.137118	1	0.392875	0.402694	-0.0713881	0.904659
GRMZM2G014979	0.0692891	1	-0.488173	1	0.29654	0.667494	-0.322944	1	-1.35647	0.0480296	-0.310447	0.688857
GRMZM2G014981	-0.241508	1	0.0679346	1	-1.13195	0.0763582	-0.137725	1	0.808593	0.151159	-0.76324	0.199361
GRMZM2G014994	-0.146475	1	-0.0926479	1	-0.346119	0.583468	0.645737	1	-0.173712	0.815267	-0.0364782	0.96098
GRMZM2G015005	0.352467	1	0.0858364	1	0.315134	0.682485	1.90392	0.285796	-0.664786	0.458068	0.259081	0.75592
GRMZM2G015011	-0.298811	1	-0.224222	1	0.18673	0.832931	0.352251	1	0.404849	0.629576	0.24823	0.743059
GRMZM2G015033	0.137765	1	0.430896	0.961166	0.776291	0.0299153	0.291908	1	0.485092	0.174594	0.37063	0.323539
GRMZM2G015037	0.134287	1	-0.241633	1	0.0861033	0.945199	0.428561	1	-1.78733	0.517023	-0.258705	0.85729
GRMZM2G015040	0.0685392	1	0.3096	1	-0.61888	0.242913	0.45184	1	-0.0858456	0.915508	-1.02921	0.081592
GRMZM2G015067	0.127507	1	0.359552	1	0.119132	0.892346	0.165899	1	0.20936	0.791003	0.110396	0.882156
GRMZM2G015073	-0.209529	1	-0.10071	1	-0.371053	0.403058	-0.0543793	1	0.0889578	0.869092	-0.31123	0.421639
GRMZM2G015080	-0.0274202	1	0.0849999	1	0.244336	0.63884	-0.144043	1	0.350338	0.372567	-0.549675	0.093751
GRMZM2G015090	-0.0423229	1	-0.119747	1	-0.044027	0.951849	-0.13992	1	-0.192436	0.684542	-0.323496	0.405203
GRMZM2G015097	-0.0658031	1	-0.145258	1	0.298725	0.585764	0.268306	1	0.0875642	0.897345	0.143413	0.796485
GRMZM2G015100	-0.0624294	1	0.0184127	1	0.112959	0.887048	-0.0625441	1	-0.628054	0.386325	0.00488286	0.995969
GRMZM2G015126	0.643959	1	-0.0357677	1	-0.0206351	0.983991	0.172499	1	0.104092	0.906311	0.545236	0.29798
GRMZM2G015132	0.0368001	1	-0.0410752	1	0.243587	0.635491	0.135691	1	-0.158975	0.745802	0.0689139	0.893379
GRMZM2G015136	0.324879	1	0.012069	1	0.536665	0.189518	0.0546979	1	0.442595	0.370569	0.366646	0.451492
GRMZM2G015159	-0.149332	1	0.0746022	1	0.0273258	0.97069	0.0738842	1	0.286098	0.501848	0.057122	0.913752
GRMZM2G015190	0.326891	1	-0.0808889	1	0.0251079	0.978577	-0.381818	1	0.279759	0.648284	0.0923847	0.888315
GRMZM2G015200	0.0330698	1	0.487903	1	0.295597	0.681122	0.257026	1	-0.20144	0.808969	0.399093	0.51617
GRMZM2G015219	-0.0849923	1	0.0460258	1	-0.0949197	0.90913	0.0357538	1	-0.354376	0.517664	-0.384836	0.461752
GRMZM2G015238	-0.0823676	1	-0.154475	1	0.0149156	0.984234	0.0945917	1	0.131014	0.802041	-0.0373553	0.946309
GRMZM2G015267	-0.00344783	1	0.0926527	1	0.138642	0.840411	0.154517	1	0.481393	0.314422	0.396734	0.390872
GRMZM2G015277	0.553998	1	0.106361	1	-0.040005	0.972679	-0.0556607	1	0.771231	0.287345	0.443096	0.537211
GRMZM2G015285	-0.0602808	1	0.207583	1	0.190965	0.719134	-0.0690989	1	0.539773	0.189275	0.390669	0.36573
GRMZM2G015287	-0.0466769	1	0.144252	1	-0.120573	0.855221	-0.0773638	1	0.254932	0.579441	-0.127138	0.80602
GRMZM2G015289	-0.148057	1	-0.242609	1	-0.122651	0.84279	-0.166472	1	-0.175423	0.739693	-0.0918512	0.859744
GRMZM2G015291	-0.140402	1	-0.194893	1	0.0799068	0.905217	0.159326	1	-0.181944	0.733344	0.188103	0.69084
GRMZM2G015295	-0.0370651	1	-0.430647	0.958967	0.292363	0.537762	0.159009	1	-0.942525	0.12132	0.165252	0.831094
GRMZM2G015314	-0.65451	1	-0.233331	1	-0.318327	0.51949	-0.384338	1	-0.212458	0.679024	-0.294809	0.50585
GRMZM2G015324	0.184367	1	0.135684	1	0.311085	0.513502	0.199124	1	0.136212	0.801209	0.477529	0.17972
GRMZM2G015344	-0.370415	1	0.080626	1	0.428984	0.371274	0.480386	1	0.643299	0.0945517	0.705996	0.0404453
GRMZM2G015361	-0.230657	1	-1.41345	0.582765	-0.322973	0.750917	0.836329	1	-2.42275	0.0262518	-1.1324	0.185523
GRMZM2G015384	-0.287265	1	-0.0122936	1	0.392119	0.39344	-0.0839736	1	-0.159905	0.795545	0.299961	0.542315
GRMZM2G015401	-0.0187048	1	0.0993459	1	-0.16153	0.786678	0.20486	1	-0.0442223	0.945256	-0.180377	0.714349
GRMZM2G015406	-0.597221	1	-0.953976	0.832192	-0.358294	0.805941	-0.324666	1	-1.55231	0.0478424	-3.20506	0.00202239
GRMZM2G015409	-0.165343	1	-0.233782	1	0.238474	0.736102	-0.529477	1	0.114169	0.870327	-0.263883	0.643573
GRMZM2G015419	0.194572	1	0.0826454	1	0.186117	0.720233	-0.494515	1	-0.337667	0.667754	-0.342079	0.649119
GRMZM2G015432	-0.661752	1	-0.373783	1	0.617257	0.351044	0.107547	1	-0.772856	0.0234098	-0.5556	0.10923
GRMZM2G015436	-0.25524	1	0.147492	1	-0.237893	0.712206	-0.13583	1	-0.922996	0.0248114	-0.636876	0.12913
GRMZM2G015502	-0.606221	1	0.0661196	1	0.0968155	0.908058	0.101517	1	0.153981	0.832564	0.20308	0.742033
GRMZM2G015542	-0.190489	1	-0.473622	1	7.34937e-06	0.999988	-0.0609361	1	-0.408735	0.622503	-0.0934223	0.929546
GRMZM2G015571	0.0548314	1	0.071787	1	-0.0414675	0.960433	0.0859259	1	0.648041	0.145291	0.723091	0.0640814
GRMZM2G015578	0.0188243	1	0.0805009	1	-0.25925	0.67506	0.0597312	1	0.265004	0.62558	-0.317525	0.512805
GRMZM2G015588	-0.630019	1	-0.7113	1	-0.131806	0.90601	0.0307721	1	-0.258419	0.841879	0.535677	0.554459
GRMZM2G015592	0.729112	0.839153	0.671346	0.478502	0.530666	0.193004	-0.186228	1	0.529964	0.286789	0.389877	0.428104
GRMZM2G015596	-0.32927	1	0.0921885	1	0.0671737	0.920811	-0.038875	1	0.485736	0.218894	0.187657	0.689352
GRMZM2G015605	0.822934	1	-0.375797	1	-0.556128	0.709071	0.447558	1	-1.10959	0.101305	0.95144	0.0634019
GRMZM2G015610	0.770437	1	0.00779257	1	-0.671314	0.525969	0.628994	1	-0.582992	0.309018	-0.168809	0.798755
GRMZM2G015642	0.299521	1	0.253294	1	0.395442	0.440491	0.0896394	1	0.177267	0.769536	0.224642	0.667604
GRMZM2G015645	-0.17597	1	-0.329309	1	-0.973826	0.143905	-0.150763	1	-0.176422	0.865591	-1.00293	0.109629
GRMZM2G015692	0.104736	1	0.0106655	1	-0.615728	0.13432	0.128082	1	-0.541768	0.212788	-0.67171	0.107699
GRMZM2G015703	-0.358314	1	-0.117562	1	-0.564421	0.145855	-0.119751	1	0.00548545	0.993939	-0.61353	0.0739296
GRMZM2G015709	-0.12492	1	-0.0507434	1	-0.331311	0.682323	-0.832111	1	-1.21501	0.0408463	-0.540715	0.429212
GRMZM2G015727	2.33705	1	0.943277	1	1.31658	0.156906	NA	NA	NA	NA	NA	NA
GRMZM2G015730	0.326915	1	0.0123794	1	-0.01258	0.988812	0.239615	1	0.641628	0.176075	-0.326118	0.537211
GRMZM2G015735	-0.319914	1	0.187199	1	0.464805	0.267103	-0.26923	1	0.108617	0.859516	0.152233	0.76824
GRMZM2G015739	-0.571339	1	-0.518613	1	-0.612195	0.242445	-0.397478	1	-0.884139	0.195681	-0.266613	0.68348
GRMZM2G015753	1.13992	1	0.194255	1	-0.220999	0.853522	0.194953	1	-0.130781	0.926153	1.00676	0.103386
GRMZM2G015767	0.392985	1	0.43394	1	0.321787	0.570379	-0.0269888	1	0.867913	0.106174	0.175295	0.783704
GRMZM2G015784	-0.160717	1	-0.142832	1	-0.0441707	0.950157	-0.144889	1	-0.0305372	0.960519	0.225659	0.595179
GRMZM2G015788	-0.523516	1	0.0490159	1	0.0552564	0.967792	-0.506202	1	-0.605807	0.545091	-0.397783	0.669213
GRMZM2G015818	-0.103663	1	-0.0339308	1	-0.0544433	0.968932	0.803451	1	-0.303521	0.799942	-0.228098	0.831669
GRMZM2G015844	0.0148751	1	-0.0134287	1	0.374612	0.553363	-0.552828	1	0.189401	0.801544	0.649179	0.145203
GRMZM2G015854	0.139156	1	0.0740047	1	-0.0463987	0.967299	0.444793	1	-0.42102	0.616415	-0.11902	0.890487
GRMZM2G015861	-0.0459928	1	0.0718157	1	-0.066991	0.923169	0.0386731	1	-0.198186	0.724465	0.259959	0.578403
GRMZM2G015869	-0.140275	1	-0.161391	1	-0.183624	0.748148	0.0380959	1	-0.0316091	0.959189	-0.271226	0.503835
GRMZM2G015875	-0.0268303	1	0.0323982	1	0.0531827	0.940492	-0.0778384	1	0.42605	0.269398	0.115822	0.814803
GRMZM2G015880	0.141838	1	-0.207241	1	-0.0309756	0.969792	0.0399551	1	0.123867	0.848031	0.19912	0.709076
GRMZM2G015881	-0.0266843	1	-0.0107347	1	-0.0589457	0.935551	0.0298688	1	0.304374	0.542255	0.290848	0.526385
GRMZM2G015889	0.344686	1	0.103164	1	-0.812654	0.153545	0.300626	1	-0.951317	0.158943	-0.690337	0.292885
GRMZM2G015892	0.0457374	1	0.622425	1	-1.94385	0.00404691	0.256912	1	-0.89467	0.131481	-1.45935	0.00944118
GRMZM2G015902	-0.0428413	1	-0.255952	1	0.164254	0.826522	0.157099	1	0.344649	0.575902	0.229235	0.688857
GRMZM2G015906	-0.0344888	1	0.229182	1	0.549709	0.153336	0.0198241	1	0.29909	0.550486	0.0938434	0.868277
GRMZM2G015908	-1.01201	0.825175	-0.423287	1	-0.844169	0.0931585	-1.05735	0.0949894	-0.0350206	0.960588	-0.6579	0.118124
GRMZM2G015925	0.145772	1	-0.0784534	1	0.439519	0.392085	-0.317064	1	0.063097	0.93467	0.413788	0.366103
GRMZM2G015941	-0.600173	1	-0.918664	0.986314	-0.611356	0.563957	NA	NA	NA	NA	NA	NA
GRMZM2G015955	-0.457975	1	-1.08913	0.301673	0.175353	0.820153	-0.311449	1	-1.04416	0.191387	-0.0535138	0.961182
GRMZM2G015959	0.0163406	1	-0.154557	1	-0.362376	0.717603	0.073348	1	-0.33044	0.763295	1.00636	0.128915
GRMZM2G015967	0.314449	1	0.389196	1	-0.19337	0.758189	0.330132	1	-0.137844	0.864102	-0.375618	0.566646
GRMZM2G015972	-0.0791198	1	-0.192435	1	0.226296	0.75751	0.152012	1	-0.0235647	0.979026	0.494903	0.332706
GRMZM2G015983	0.486022	1	-0.846387	0.896023	-1.06621	0.0986476	0.247728	1	-1.09582	0.144603	-0.553535	0.329492
GRMZM2G015989	-0.158415	1	-0.414224	1	0.223348	0.665097	-0.10016	1	0.0787927	0.910868	-0.0282446	0.965948
GRMZM2G016066	0.344134	1	0.590708	0.544335	-0.285963	0.531127	0.167346	1	0.149241	0.862997	-0.144225	0.858949
GRMZM2G016084	0.0959795	1	0.0646542	1	-0.240911	0.621728	-0.117217	1	-0.109908	0.858931	-0.1928	0.714198
GRMZM2G016088	-0.120063	1	0.200663	1	-0.170853	0.773754	-0.192419	1	0.0269709	0.974058	-0.694443	0.15325
GRMZM2G016097	0.202082	1	0.286629	1	-0.319428	0.681716	0.362304	1	-0.261905	0.763969	0.107924	0.897883
GRMZM2G016106	-0.00202065	1	0.00787264	1	-0.0217105	0.97735	0.0546317	1	0.034224	0.960268	0.0130364	0.983336
GRMZM2G016150	-1.05383	0.829274	0.689454	0.818017	-0.141753	0.864041	-0.0568672	1	0.491453	0.229752	0.346216	0.42788
GRMZM2G016153	0.688787	1	0.156808	1	-0.0574979	0.95453	0.452364	1	-0.210726	0.781287	0.508792	0.297894
GRMZM2G016168	-0.266875	1	-0.198522	1	-0.130559	0.893651	-0.22572	1	0.272015	0.765642	0.398635	0.596143
GRMZM2G016184	-0.28582	1	-0.152652	1	0.130462	0.888912	0.136521	1	-0.933963	0.0978744	-0.41224	0.52282
GRMZM2G016189	-0.159242	1	-0.206954	1	-0.00220423	0.998635	-0.113107	1	-0.418396	0.272961	0.122146	0.796485
GRMZM2G016232	-0.138492	1	-0.0465835	1	0.515193	0.483621	0.351457	1	-0.812902	0.299631	0.810154	0.214854
GRMZM2G016236	0.0465531	1	0.153797	1	-0.67216	0.0564658	0.189882	1	0.0242697	0.972965	-0.807807	0.0175671
GRMZM2G016250	0.104265	1	-0.0237562	1	0.892377	0.024268	-0.137492	1	-0.318409	0.740361	0.222905	0.811109
GRMZM2G016275	-0.262649	1	-0.120399	1	0.193168	0.846109	-0.258336	1	-0.379067	0.689382	-0.207015	0.81649
GRMZM2G016290	0.226823	1	0.148881	1	-1.62249	0.00315376	0.0330396	1	-0.419138	0.266116	-0.864983	0.00449473
GRMZM2G016296	0.136253	1	0.105819	1	0.566387	0.135367	0.048732	1	-0.0483938	0.93958	0.339795	0.425945
GRMZM2G016312	-0.936364	1	0.0475663	1	-1.11339	0.0448912	0.152715	1	0.163953	0.852444	1.0555	0.0451699
GRMZM2G016323	-0.120978	1	-0.13148	1	0.111587	0.859775	0.0795401	1	-0.146152	0.778486	-0.184037	0.689109
GRMZM2G016346	-0.953515	1	-0.143323	1	-1.11142	0.120229	0.738707	0.960662	-0.340475	0.663586	-0.388621	0.508327
GRMZM2G016351	-1.24472	1	-0.0590139	1	-0.0900721	0.969677	NA	NA	NA	NA	NA	NA
GRMZM2G016382	-0.349098	1	0.0719811	1	-0.0465117	0.954947	-0.0875046	1	0.42687	0.408859	0.037996	0.9558
GRMZM2G016393	0.495509	1	0.244869	1	1.02196	0.151208	1.13002	1	-0.784123	0.465825	-0.0770787	0.948016
GRMZM2G016439	-0.211188	1	0.00417058	1	-0.443045	0.293751	0.0445023	1	-0.41003	0.315194	-0.412981	0.279612
GRMZM2G016447	0.047932	1	-0.200931	1	0.0738977	0.913176	-0.0104862	1	-0.576301	0.0938314	-0.373114	0.311742
GRMZM2G016457	0.085611	1	0.332959	1	0.915556	0.00763687	0.0276068	1	0.0898879	0.86924	0.514806	0.130251
GRMZM2G016462	-0.284985	1	-0.06325	1	-1.39946	0.10531	-0.411766	1	-1.68832	0.0641007	-1.03671	0.135951
GRMZM2G016480	-0.382972	1	-0.545289	0.986919	-0.763432	0.189337	-0.0332103	1	-0.734085	0.190838	-2.55647	0.00015538
GRMZM2G016487	0.110046	1	-0.138401	1	-0.489518	0.251421	-0.0806794	1	0.080191	0.90107	-0.0510809	0.932851
GRMZM2G016503	0.00157044	1	-0.0650915	1	-0.386003	0.499337	-0.0128291	1	-0.324169	0.582662	-0.114005	0.859037
GRMZM2G016511	-0.0549007	1	-0.00216762	1	0.0939183	0.883226	-0.025345	1	-0.188033	0.696345	0.328116	0.379281
GRMZM2G016521	2.30533	1	-0.699288	1	-3.03577	0.124485	1.97224	0.0172184	1.2777	0.157555	0.588966	0.375828
GRMZM2G016546	-0.378089	1	0.0872322	1	0.265821	0.756518	0.439803	1	0.38407	0.616342	0.50008	0.428603
GRMZM2G016558	-0.167119	1	0.191071	1	-0.968659	0.0618336	-0.184939	1	0.655482	0.328789	-0.310495	0.709389
GRMZM2G016561	-0.00951688	1	-0.0324894	1	-0.231157	0.770038	0.188484	1	-0.249405	0.762382	-0.335058	0.621806
GRMZM2G016586	0.53543	1	-0.41112	1	-0.15385	0.874894	0.62085	1	-2.60927	0.0741328	0.175568	0.864802
GRMZM2G016602	0.0774762	1	0.268787	1	0.262666	0.642582	0.305199	1	0.223679	0.667526	-0.0399952	0.949848
GRMZM2G016605	0.472113	1	0.298119	1	0.552942	0.31298	0.611834	1	0.613117	0.30228	0.740103	0.102036
GRMZM2G016622	0.354558	1	0.619044	0.583904	-0.339254	0.436014	0.138795	1	0.0139255	0.990467	0.00159404	0.99896
GRMZM2G016637	-0.367206	1	-0.485808	1	-0.426086	0.662988	-0.621438	1	-1.00129	0.527034	0.101873	0.933797
GRMZM2G016640	0.545648	1	0.305463	1	0.527356	0.561176	0.824401	1	-0.570306	0.81356	0.773878	0.567337
GRMZM2G016649	0.172997	1	-0.227743	1	-0.19132	0.764153	0.300516	1	-1.10902	0.0322974	0.11893	0.850904
GRMZM2G016655	0.0113443	1	0.0459351	1	-0.0593673	0.930779	0.0100388	1	-0.105484	0.843673	0.246873	0.549466
GRMZM2G016660	0.117811	1	-0.375585	1	0.0945872	0.894432	0.00243309	1	-0.700015	0.125728	0.166157	0.756503
GRMZM2G016668	-0.360288	1	-0.633715	0.986314	0.280908	0.706444	0.299879	1	-0.623206	0.45309	-0.559595	0.443658
GRMZM2G016671	-0.0459492	1	-0.0298062	1	-0.0563534	0.935892	0.0207277	1	0.229304	0.62558	-0.186532	0.681528
GRMZM2G016677	0.334528	1	0.627869	0.509031	0.137778	0.809586	0.2086	1	0.190475	0.809149	0.318288	0.64147
GRMZM2G016705	0.26203	1	0.180258	1	0.730543	0.131826	-0.0683335	1	-0.197426	0.771591	0.320596	0.572845
GRMZM2G016734	0.438095	1	-0.16308	1	-0.559846	0.283988	-0.114746	1	-1.26822	0.00096907	-1.43147	0.000437884
GRMZM2G016749	0.210014	1	0.265497	1	0.075783	0.910809	0.151971	1	0.25823	0.550486	0.354044	0.348953
GRMZM2G016756	0.493428	1	0.511611	1	0.711228	0.33318	-0.1098	1	-0.56096	0.117817	-0.424801	0.255891
GRMZM2G016774	0.103761	1	-0.136118	1	0.024885	0.973357	-0.0859072	1	0.0993847	0.870691	-0.0850818	0.880484
GRMZM2G016777	0.546843	1	0.237609	1	-0.592252	0.571443	NA	NA	NA	NA	NA	NA
GRMZM2G016802	0.627393	1	-0.431384	1	-0.731265	0.267103	0.132857	1	-1.01671	0.128603	-1.62915	0.00623097
GRMZM2G016805	-0.0420977	1	0.391112	1	0.063865	0.945719	-0.0906139	1	0.24074	0.761595	0.0585193	0.940148
GRMZM2G016817	0.084293	1	0.0781943	1	0.172164	0.768986	-0.0512412	1	0.293937	0.532319	0.246245	0.596578
GRMZM2G016819	0.376426	1	-0.30358	1	-0.19394	0.854373	0.388216	1	0.0399569	0.97768	1.07555	0.108199
GRMZM2G016827	-0.175117	1	0.0256854	1	-0.294114	0.549301	-0.068835	1	-0.0944205	0.859774	-0.207195	0.638121
GRMZM2G016844	-0.0579418	1	0.292952	1	-0.0295262	0.981161	-0.350962	1	0.055774	0.966966	0.190532	0.849787
GRMZM2G016858	-0.0181925	1	0.0994494	1	-0.0224396	0.976471	0.079352	1	0.565187	0.104772	0.198893	0.648429
GRMZM2G016866	-0.526262	1	-0.0489756	1	0.496845	0.439943	-0.0245389	1	0.217282	0.794148	0.194072	0.783544
GRMZM2G016875	-0.0475559	1	0.146863	1	0.110643	0.862093	0.0493886	1	0.276753	0.542373	-0.0380836	0.946898
GRMZM2G016878	-0.129093	1	0.226237	1	-0.23175	0.669271	-0.157122	1	0.399534	0.365818	-0.108407	0.844469
GRMZM2G016886	0.0475511	1	0.213345	1	0.098093	0.900718	0.202552	1	0.443643	0.399497	0.301442	0.579714
GRMZM2G016892	-0.132947	1	0.267763	1	-0.217117	0.682323	-0.0271197	1	0.310329	0.451604	0.031433	0.954705
GRMZM2G016894	-0.248105	1	-0.234224	1	0.486426	0.221257	0.0695682	1	0.141506	0.779763	0.395894	0.26399
GRMZM2G016926	-0.428776	1	-0.681857	0.926607	0.225184	0.77174	0.185836	1	-0.330047	0.668398	0.445434	0.425408
GRMZM2G016928	0.349599	1	0.358212	1	0.703934	0.098233	0.141478	1	-0.320943	0.74522	0.557233	0.491574
GRMZM2G016930	0.480217	1	0.240675	1	0.351895	0.645377	0.471968	1	-0.36757	0.718058	0.236237	0.765608
GRMZM2G016939	-0.913173	1	-0.674983	1	-0.119371	0.919161	0.277084	1	-1.41215	0.0886574	-1.40564	0.0280776
GRMZM2G016948	-1.24916	1	-0.448219	1	-0.682657	0.324903	-0.822515	1	-2.17019	0.035392	-0.0334804	0.973805
GRMZM2G016958	0.237695	1	0.342893	1	1.30372	0.00216031	0.160439	1	0.593283	0.132331	0.696275	0.0500473
GRMZM2G017013	0.108584	1	-0.839547	0.400297	-1.43737	0.00334117	0.706435	1	-1.64017	0.00584521	-0.878607	0.0874394
GRMZM2G017016	0.0191573	1	0.135314	1	0.152287	0.799131	0.0866901	1	0.342144	0.424464	0.291408	0.484555
GRMZM2G017022	0.630932	1	-0.318714	1	-0.196917	0.809183	0.410738	1	-0.120929	0.930615	0.0470417	0.957794
GRMZM2G017031	0.393823	1	-0.243721	1	0.697669	0.430782	0.0192684	1	-0.00985076	0.994569	-0.439964	0.660818
GRMZM2G017045	-0.0564573	1	0.167597	1	-0.286024	0.539313	-0.118614	1	-0.276873	0.579643	-0.15359	0.774377
GRMZM2G017047	-0.0434115	1	0.147663	1	0.131261	0.876426	0.49219	1	0.30669	0.621554	-0.223642	0.730431
GRMZM2G017077	0.168483	1	0.338516	1	0.366339	0.414771	-0.0166491	1	0.0788575	0.890461	-0.00489481	0.993924
GRMZM2G017080	0.139699	1	0.207051	1	-0.982706	0.006534	-0.0549946	1	0.188167	0.729355	-0.365885	0.392554
GRMZM2G017081	0.107923	1	0.172977	1	-0.394376	0.760935	-0.307869	1	-0.44218	0.666474	-1.98553	0.0139125
GRMZM2G017086	0.0106495	1	0.268981	1	0.291653	0.546873	0.162753	1	0.411617	0.275742	0.218614	0.610291
GRMZM2G017089	-0.0403224	1	0.200161	1	0.311584	0.503199	-0.0158105	1	0.468554	0.205172	0.558026	0.0861534
GRMZM2G017110	-0.321377	1	-0.558721	0.722041	-0.369719	0.392515	-0.33482	1	-1.14767	0.052672	0.933766	0.0940261
GRMZM2G017113	0.207863	1	0.00503364	1	0.0510285	0.962776	-0.0549472	1	0.256506	0.767244	0.427313	0.52282
GRMZM2G017142	0.129743	1	-0.184394	1	0.216014	0.733184	0.121976	1	-0.114568	0.862001	-0.022228	0.972371
GRMZM2G017145	-0.0856499	1	-0.165666	1	-0.372408	0.50948	-0.188544	1	0.200881	0.766196	0.277182	0.621349
GRMZM2G017159	-0.0038264	1	0.0911292	1	-0.113471	0.857054	0.121538	1	0.615735	0.0650253	0.0111778	0.984831
GRMZM2G017164	0.10291	1	-0.642825	1	0.463616	0.53008	-0.518442	1	-0.277772	0.79217	0.273091	0.709389
GRMZM2G017186	0.741245	1	0.671002	0.807247	-0.267476	0.698781	0.680766	1	-1.00953	0.0894599	0.364834	0.574374
GRMZM2G017187	0.0714739	1	0.0271866	1	-0.710201	0.0701221	0.0991985	1	-0.00196608	0.997791	-0.601178	0.0804679
GRMZM2G017193	0.0537541	1	-0.512962	1	0.31463	0.765031	0.0440746	1	-0.544074	0.614428	-0.554716	0.532217
GRMZM2G017197	-2.90886	1	-0.109604	1	1.27982	0.125745	NA	NA	NA	NA	NA	NA
GRMZM2G017229	-0.281255	1	-0.328917	1	-0.765604	0.0233953	-0.325371	1	0.132778	0.846214	-1.06507	0.0223719
GRMZM2G017249	-0.210236	1	-0.368633	1	-0.54247	0.135639	-0.318557	1	0.15882	0.813987	-1.02724	0.0289937
GRMZM2G017254	0.0447486	1	0.326319	1	-0.366328	0.409333	-0.0904247	1	0.509227	0.17857	-0.236553	0.606361
GRMZM2G017257	-0.0266693	1	0.127704	1	-0.775298	0.0234493	0.0602713	1	0.17483	0.752874	-0.805873	0.0188975
GRMZM2G017266	0.0619375	1	-0.47482	1	-0.263511	0.698781	-0.430291	1	-1.62557	0.0117418	0.272295	0.637722
GRMZM2G017269	0.0508291	1	-0.0360051	1	-0.692094	0.281417	0.467226	1	-0.521689	0.447885	0.0812967	0.922178
GRMZM2G017290	0.242166	1	0.546236	0.670771	-0.142275	0.802786	0.170149	1	-0.0655643	0.94376	-0.0911423	0.912866
GRMZM2G017299	0.10754	1	-0.0750827	1	0.155879	0.871532	-0.148837	1	-0.108417	0.91316	0.275078	0.72524
GRMZM2G017305	-0.142881	1	-0.0586421	1	-0.418828	0.336132	-0.16963	1	-0.381336	0.38461	-0.253671	0.579714
GRMZM2G017319	0.341372	1	1.09117	0.810269	-1.04519	0.558517	0.135072	1	1.50772	0.162643	2.64868	0.122603
GRMZM2G017329	0.13246	1	0.148093	1	-0.0604133	0.930177	0.0257068	1	0.171321	0.752224	0.0813013	0.882068
GRMZM2G017334	0.13744	1	-0.224222	1	0.356282	0.591676	-0.255604	1	0.000339846	1	0.369077	0.533158
GRMZM2G017351	-0.287418	1	0.0391369	1	-0.348368	0.425313	-0.287579	1	0.553314	0.160363	-0.566256	0.12713
GRMZM2G017365	0.00296997	1	-0.00978202	1	-0.0109093	0.989999	-0.286992	1	-0.15528	0.834747	-0.0415109	0.955377
GRMZM2G017368	0.0302801	1	-0.116334	1	0.0306215	0.966307	-0.00320803	1	-0.00468593	0.994934	-0.0514022	0.928189
GRMZM2G017386	0.58494	1	0.307007	1	-0.0290088	0.973075	0.217938	1	0.524444	0.310616	0.797993	0.0439114
GRMZM2G017388	-0.375575	1	-0.34834	1	0.167001	0.825795	-0.523874	1	0.316032	0.741409	0.735299	0.133865
GRMZM2G017404	-0.191884	1	-0.000691755	1	-0.13534	0.829177	0.0728256	1	-0.28422	0.563545	-0.206428	0.66742
GRMZM2G017405	-0.0231062	1	-0.0884222	1	0.209765	0.840411	-0.218791	1	-0.114515	0.914092	-0.708386	0.302328
GRMZM2G017409	0.062501	1	0.0470006	1	0.0283082	0.978056	-0.0984173	1	-0.21354	0.785465	0.21817	0.742716
GRMZM2G017411	-0.548173	1	-0.642755	0.577006	-0.369123	0.394884	-0.270657	1	-1.06538	0.0213578	-0.0637019	0.910526
GRMZM2G017414	0.689915	1	0.322558	1	0.637639	0.446854	0.24389	1	0.345394	0.671682	-0.942349	0.130251
GRMZM2G017419	0.0186873	1	0.0866817	1	-0.756824	0.0242017	0.0355077	1	-0.045463	0.952623	-0.830129	0.0644675
GRMZM2G017421	-0.0851311	1	-0.0417979	1	-0.0188001	0.979842	0.04474	1	0.126146	0.823576	0.190491	0.680265
GRMZM2G017426	-0.0237009	1	0.0948159	1	-0.305768	0.521543	0.0445606	1	0.40209	0.325565	-0.0730545	0.891021
GRMZM2G017429	0.111526	1	0.0447283	1	0.467798	0.38337	0.18077	1	0.218978	0.705043	-0.234945	0.680359
GRMZM2G017460	0.284482	1	0.396848	1	0.63701	0.134073	-0.0990649	1	1.10407	0.00262152	1.1252	0.00137681
GRMZM2G017470	0.66573	1	0.108835	1	-0.44188	0.568741	0.183191	1	-1.12931	0.153098	0.752935	0.247479
GRMZM2G017474	-0.711625	1	0.326488	1	0.551152	0.502189	-0.591714	1	-0.0709416	0.966185	0.440833	0.730034
GRMZM2G017520	-0.276761	1	-0.748136	0.834002	-1.94539	0.00640808	0.236755	1	-1.0074	0.037736	-1.12364	0.0182304
GRMZM2G017522	0.630427	1	-0.144572	1	-0.0247975	0.977932	0.160859	1	-0.569999	0.343424	-0.112972	0.863144
GRMZM2G017525	-0.122443	1	-0.17742	1	-0.606236	0.225589	0.125115	1	-0.544453	0.29945	-0.758732	0.0776312
GRMZM2G017532	-0.281936	1	-0.243185	1	-0.123434	0.860121	-0.246996	1	0.33033	0.458279	-0.341565	0.427612
GRMZM2G017533	0.209751	1	-0.511865	1	0.202569	0.911629	NA	NA	NA	NA	NA	NA
GRMZM2G017537	-0.121997	1	-0.30125	1	-0.114663	0.873341	0.0896779	1	-0.164174	0.796304	0.198498	0.712757
GRMZM2G017557	-0.000302616	1	0.396212	1	-1.49991	0.0471681	-0.294391	1	0.825505	0.168291	-0.0489673	0.960869
GRMZM2G017578	0.00802596	1	0.0866436	1	-0.0170007	0.987746	-0.560465	1	-0.273509	0.77428	-0.123532	0.892915
GRMZM2G017584	-0.348561	1	-0.200909	1	0.343899	0.61584	-0.444045	1	-0.581263	0.334035	0.213594	0.7577
GRMZM2G017586	-0.0953909	1	0.0173907	1	-0.511131	0.19539	0.0435893	1	0.0765008	0.895294	-0.311986	0.450659
GRMZM2G017593	-0.0458391	1	-0.607554	1	0.381318	0.64297	-0.627791	1	-0.496834	0.681899	1.57818	0.00835532
GRMZM2G017603	0.0659672	1	0.184599	1	-0.0521259	0.95453	0.0850397	1	0.228639	0.731647	-0.571238	0.232514
[truncated: 18,266 more rows]
