# Supplementary material for: Insights from transcriptome profiling on the non-photosynthetic and stomatal signaling response of maize carbonic anhydrase mutants to low CO2
Source: BMC Genomics. 2019 Feb 15;20:138. doi: 10.1186/s12864-019-5522-7 (PMC6377783; doi:10.1186/s12864-019-5522-7)
Supplement: Supplementary file 12 — Primer sequences and IDs of genes selected for qRT-PCR validation. (XLSX 9 kb) [file 12864_2019_5522_MOESM12_ESM.xlsx]

## Sheet: Sheet1
Additional file 12: Primer sequences and IDs of genes selected for qRT-PCR validation.
Gene ID (AGPv3)	Description	Forward Primer	Reverse Primer
GRMZM2G106921	SLAC1	GCTCTTTCCCAACGACCTG	CCCTGTCATTCGGCTTCA
AC209208.3_FG002	Aquaporin	CAGGGATCACGCCTGGAA	ATCACCTGGTGGTAGATGGC
GRMZM2G081843	Aquaporin	CTACAACAGGTCCCACGCA	GGCAAGAGCAGCACCGAT
GRMZM2G094712	Aspartate aminotransferase	GTACGCTAGTGGGGCACCT	GAACGATTCGAGGGTGGA
GRMZM2G053669	Asparagine synthetase	CTCCCTGCTAGCTTCTACCG	TCCAGTTTATTGGCGCTGA
GRMZM2G078472	Asparagine synthetase	TACACCCCGCACTGGTTC	TCTTGATAACCGCCTTCTCG
GRMZM2G083841	PEPC	GCTACAAATCACTGTGTGACTGC	GGAGAGCCCGAACGTGAA
GRMZM2G178693	Aquaporin	CCAAGCTGGGATCGTCTG	TCTGGTATATCTACAGTTCACGCC
GRMZM2G019183	TPS	TACGGACGGGTCGACTATTG	GCGTCCTCGTAGCACCAC
GRMZM2G092137	TF	AGAAGGTGGCTGTGGCATA	CCCCACACGATTGAACAGA
GRMZM2G120320	TF	AGGCGAAACTGTTCATCCAA	CCCTATGGAAATTTTCAAACTCA
GRMZM2G105348	TF	CCTACCCTGTCAAGTGAATGC	AGAGCAGCGGCAAACTAGC
GRMZM2G046402	Control Gene	TCTATGGGCTGGGATGAGAA	AGCCTGACGTTCTGCCTTAC
